# Supplementary material for: Risk of carotid plaques according to triglyceride-glucose index stratified by thyroid function: A cross-sectional study
Source: PLoS One. 2022 Dec 30;17(12):e0279494. doi: 10.1371/journal.pone.0279494 (PMC9803248; doi:10.1371/journal.pone.0279494)
Supplement: S1 File — (XLSX) [file pone.0279494.s001.xlsx]

## Sheet: Sheet1
			Body_profile					Lab								Comorbidity					IMT
ID	AGE	SEX	Height	Weight	BMI	SBP	DBP	TC	HDL	TG	FBS	HbA1c	T3	fT4	TSH	Smoker	HTN	HTN_SBP	DM	DM_HbA1c	Rt_IMT	Lt_IMT	Rt_CCA	Rt_Bulb	Rt_ICA	Rt_ECA	Lt_CCA	Lt_Bulb	Lt_ICA	Lt_ECA
1	53	2	154.9	77.5	32.2997	147	90	200	58	103	80	6.2	119.67	1.25	3	1	0	1	0	0	0.54	0.55	1	1	0	0	1	1	0	0
2	59	1	176.9	70.8	22.6244	125	72	142	65	62	106	5.6	145.48	1.11	1.84	2	0	0	0	0	0.69	0.53	0	0	0	0	0	0	0	0
3	71	1	166.3	76.9	27.8062	106	71	212	52	126	100	5.9	130.13	1.24	1.06	1	1	1	0	0	0.63	0.6	1	1	0	0	0	1	0	0
4	49	2	161.2	45.6	17.5483	111	74	227	68	87	92	5.4	146.92	1.25	3.66	1	0	0	0	0	0.46	0.61	0	1	0	0	0	1	0	0
5	69	2	151.9	57.2	24.7902	104	65	202	58	75	76	5.4	128.24	1.07	1.07	1	0	0	0	0	0.45	0.5	0	0	0	0	0	1	0	0
6	60	1	165.6	73.7	26.8749	140	84	171	32	178	99	5.7	141.44	1.29	1.15	3	0	0	0	0	0.91	0.86	1	1	0	0	1	1	0	0
7	60	1	165.5	73.9	26.9804	130	90	197	44	86	111	5.8	165.4	1.31	1.53	3	0	0	0	0	1	0.9	1	1	0	0	1	1	0	0
8	56	2	167.5	58.6	20.8866	104	53	221	71	93	93	5.6	146.08	0.99	2.6	1	0	0	0	0	0.51	0.55	0	1	0	0	0	1	0	0
9	81	1	160.6	66.8	25.8991	91	62	143	71	50	83	5.5	86.41	1.23	10.75	4	0	0	0	0	0.73	0.59	0	1	1	0	1	1	0	0
10	68	1	164.8	60.3	22.2026	138	83	172	68	89	74	4.9	131.34	1.56	3.7	2	1	1	0	0	0.61	0.61	0	1	1	0	0	1	0	0
11	57	2	156.8	52.4	21.3127	136	75	183	65	88	88	4.9	144.84	1.6	1.71	1	0	0	0	0	0.49	0.6	0	0	0	0	0	1	0	0
12	61	2	153.9	47.5	20.0547	110	64	170	89	57	94	5.3	144.92	1.27	2.77	2	0	0	0	0	0.47	0.56	1	1	0	0	1	1	1	0
13	55	2	140.6	47.1	23.826	122	78	188	72	76	85	5.4	105.45	1.74	0.01	4	1	1	0	0	0.47	0.48	0	0	0	0	0	0	0	0
14	68	1	175	70.4	22.9878	111	66	188	58	212	133	6.1	152.9	1.47	5.17	2	0	0	1	1	0.6	0.55	0	1	1	0	0	1	0	0
15	64	2	160.8	50.8	19.6468	114	69	229	75	181	90	5.5	116.55	1.41	0.8	1	0	0	0	0	0.85	0.57	1	1	0	0	1	1	0	0
16	57	1	176.6	84	26.9338	130	77	184	54	133	86	5.5	129.82	1.36	2.79	2	0	0	0	0	0.52	0.6	0	0	0	0	0	0	0	0
17	52	1	169.5	73.9	25.722	144	82	159	79	63	167	9.3	154.28	1.36	3.98	2	1	1	1	1	0.88	0.53	0	1	0	0	1	1	0	0
18	57	2	157.9	51.4	20.6157	129	72	244	72	120	83	5.7	124.22	1.27	1.42	1	0	0	0	0	0.52	0.71	0	0	0	0	1	1	0	0
19	52	1	169.6	69.3	24.0925	150	103	168	59	207	86	5.7	128.64	1.01	1.93	2	0	1	0	0	0.49	0.48	0	0	0	0	0	1	0	0
20	70	1	160.1	67	26.1392	129	76	135	53	87	99	5.2	134.38	1.1	6.29	2	1	1	0	0	0.59	0.74	0	1	0	0	0	0	0	0
21	62	2	155	36.4	15.1509	101	61	208	97	87	82	5.4	129.07	1	1.85	1	0	0	0	0	0.51	0.46	0	0	0	0	0	1	0	0
22	61	2	164.3	56.2	20.8191	97	55	186	56	101	81	5.3	124.67	1.16	5.14	1	0	0	0	0	0.44	0.6	0	1	0	0	0	1	0	0
23	58	2	162.6	57.8	21.8618	136	85	211	113	66	89	5.8	146.71	1.46	3.35	1	0	0	0	0	0.57	0.72	0	1	0	0	0	1	0	0
24	54	1	171.8	77.7	26.3254	96	64	208	49	149	109	5.4	138.11	1.51	2.33	3	1	1	0	0	0.55	0.7	0	1	1	0	0	1	0	0
25	59	1	170.5	64.2	22.0844	136	88	171	57	87	75	5.3	110.86	1.33	2.34	2	0	0	0	0	0.53	0.53	0	1	0	0	0	1	0	0
26	81	1	161.9	63.6	24.2641	139	81	256	44	165	87	6	144.31	1.13	2.13	2	0	0	0	0	0.75	0.83	1	1	1	0	1	1	1	0
27	56	1	170.4	57.2	19.6996	106	71	169	61	134	179	12	153.24	1.21	0.82	3	0	0	1	1	0.49	0.55	1	1	0	0	0	1	1	0
28	49	2	159.3	75.4	29.7125	116	73	139	78	92	76	4.7	126.53	1.15	1.23	1	1	1	0	0	0.45	0.57	0	0	0	0	0	0	0	0
29	68	1	171.7	62.4	21.1663	128	80	152	75	180	134	7	135.84	1.06	2.35	4	0	0	0	1	0.55	0.69	0	0	0	0	0	0	0	0
30	58	1	176.1	63.2	20.3797	117	78	174	75	79	101	5	154.06	0.89	2.39	1	1	1	0	0	0.56	0.56	0	0	0	0	0	0	0	0
31	35	1	169	70.4	24.649	110	62	213	48	85	72	5.2	124.22	1.51	5.97	1	0	0	0	0	0.51	0.43	0	0	0	0	0	0	0	0
32	56	1	165.9	72.6	26.3781	126	80	195	54	143	102	5.4	152.72	1.38	1.76	1	1	1	0	0	0.49	0.45	0	1	0	0	0	1	0	0
33	64	1	162	60.1	22.9005	127	70	238	47	144	89	5.7	136	0.94	1.99	1	0	0	0	0	0.59	0.54	1	1	0	0	0	1	1	0
34	53	1	173.2	76.5	25.5015	114	72	237	68	93	90	5.8	116.99	1.25	1.1	3	0	0	0	0	0.72	0.69	1	1	1	0	1	1	1	0
35	59	2	165.7	68.9	25.0942	107	62	212	52	73	95	5.9	115.12	1.16	4.26	3	0	0	0	0	0.63	0.62	1	1	0	0	1	1	0	0
36	54	1	175.7	84.1	27.2428	161	100	147	53	136	168	7.5	107.66	1.54	2.91	2	0	1	1	1	0.75	0.69	1	1	0	0	1	1	0	0
37	60	2	154.3	61	25.6211	124	85	167	88	79	80	5.4	149.49	1.4	1.32	3	0	0	0	0	0.7	0.69	0	1	0	0	0	1	0	0
38	38	1	187.1	77.8	22.2245	129	72	210	54	139	90	5.3	128.44	1.56	0.52	4	0	0	0	0	0.59	0.55	0	0	0	0	0	0	0	0
39	66	1	167.1	68	24.3532	137	82	199	41	124	95	5.7	155.84	1.43	2.53	4	0	0	0	0	0.69	0.62	0	0	0	0	0	0	0	0
40	63	1	164.7	55.1	20.3125	101	68	178	70	144	83	5.3	143.38	1.23	2.69	3	0	0	0	0	0.53	0.57	0	0	0	0	0	0	0	0
41	66	1	179	95.1	29.6807	134	79	224	38	399	105	5.8	119.99	1.2	1.91	1	0	0	0	0	0.44	0.48	0	1	0	0	0	1	0	0
42	58	1	171.7	78.8	26.7292	113	73	170	62	81	94	6.4	130.34	1.12	0.8	2	1	1	0	0	0.67	0.58	0	0	0	0	0	1	0	0
43	66	1	162.3	75.9	28.8141	133	82	185	49	653	88	5.4	119.14	1.17	1.48	2	0	0	0	0	0.59	0.53	0	1	0	0	1	1	0	0
44	54	1	179.8	68.3	21.1272	118	64	193	106	58	98	5.6	179.7	1.09	2.11	2	0	0	0	0	0.58	0.67	0	1	0	0	0	1	0	0
45	59	1	171.5	79.8	27.1316	140	84	187	49	228	112	6.8	118.45	1.32	4.34	3	0	0	0	1	0.66	0.48	0	0	0	0	0	1	0	0
46	35	1	179.4	65.9	20.4758	93	50	140	63	68	89	5.4	141.89	1.35	1.77	1	0	0	0	0	0.4	0.44	0	0	0	0	0	0	0	0
47	59	2	154.8	56	23.3693	135	81	183	56	151	85	6.3	121.73	1.21	0.91	1	1	1	0	0	0.48	0.61	0	1	0	0	0	1	0	0
48	35	1	176.7	109	34.9103	138	92	146	43	232	98	5.8	122.25	1.52	0.91	1	0	0	0	0	0.41	0.43	0	0	0	0	0	0	0	0
49	56	2	161.9	51.8	19.7622	112	71	212	49	111	81	5.7	133.72	1.38	1.23	4	0	0	0	0	0.58	0.87	1	1	0	0	1	0	0	0
50	56	2	171.6	67.8	23.0248	159	91	193	65	72	93	5.4	127.95	1.31	1.91	1	0	1	0	0	0.65	0.52	0	1	0	0	0	1	0	0
51	69	2	161.8	58.8	22.4605	139	74	188	63	125	103	6.1	119.89	1.03	2.48	1	0	0	0	0	0.59	0.53	0	1	0	0	0	1	0	0
52	78	2	147.9	71.9	32.8695	145	93	149	55	112	137	7	110.65	1.83	0.18	4	1	1	1	1	0.76	0.97	1	1	0	0	1	1	0	0
53	54	2	165.6	55.8	20.3476	103	65	192	81	53	95	5.8	118.59	1.25	3.28	1	0	0	0	0	0.53	0.66	1	1	0	0	1	1	0	0
54	50	2	161.7	57.1	21.8382	125	72	166	77	64	86	5.4	103.8	1.15	4.05	1	0	0	0	0	0.62	0.5	0	1	0	0	0	1	0	0
55	50	2	161.3	61.5	23.6378	137	86	146	62	79	87	5.5	92.75	1.17	2.51	1	0	0	0	0	0.78	0.59	1	1	0	0	0	1	0	0
56	73	1	158.9	63.8	25.2681	135	85	141	63	74	93	5.2	102.95	1.13	0.37	2	1	1	0	0	0.9	0.83	1	1	0	0	1	1	0	1
57	61	2	161.6	61.5	23.5501	124	76	156	62	85	105	5.4	118.94	1.42	5.25	1	0	0	0	0	0.55	0.61	0	1	0	0	1	1	0	0
58	55	1	185.3	90.2	26.2697	121	74	124	47	77	159	7.2	118.21	1.25	2.3	1	1	1	1	1	0.67	0.86	0	1	0	0	0	1	0	0
59	55	1	184	91.6	27.0558	114	67	146	54	87	162	7.9	109.81	1.33	2.76	1	1	1	1	1	0.62	0.62	0	1	0	0	0	1	0	0
60	53	1	170.4	74.8	25.761	128	77	185	44	158	94	5.1	104.28	1.27	3.64	3	1	1	0	0	0.73	0.83	1	1	0	0	1	1	0	0
61	57	2	150	51.8	23.0222	105	68	232	119	73	93	5.6	96.49	1.29	1.59	4	0	0	0	0	0.51	0.5	0	1	0	0	0	1	0	0
62	81	2	159.2	66.3	26.1594	136	71	197	61	91	104	6.3	96.14	1.4	2.83	1	1	1	0	0	1.01	0.86	1	1	1	0	1	1	1	0
63	69	1	172.7	78.3	26.2529	134	87	175	59	111	131	6.6	123.64	1.01	8.85	4	1	1	0	1	0.67	0.75	1	1	0	0	1	1	1	0
64	50	1	177.3	73	23.2223	120	79	157	40	129	102	5.2	156.35	1.08	3.62	3	0	0	0	0	0.65	0.64	0	1	0	0	0	1	0	0
65	62	1	165	64.7	23.7649	111	60	195	79	52	81	5.1	139.93	0.95	1.98	4	0	0	0	0	0.65	0.63	1	0	0	0	1	1	0	0
66	72	2	152.7	62.9	26.9757	134	73	189	48	106	93	5.3	93.24	1.48	2.48	1	1	1	0	0	0.65	0.6	1	1	1	0	1	1	1	0
67	57	1	172.6	87.8	29.4722	130	89	170	36	159	94	5.5	115.54	1.34	2.54	2	0	0	0	0	0.77	0.51	0	0	0	0	0	1	0	0
68	54	1	170.3	76.3	26.3084	120	80	173	98	137	96	6	132.21	1.4	2.16	3	0	0	0	0	0.68	0.5	0	0	0	0	0	1	0	0
69	61	1	164.1	68.6	25.4746	130	71	212	56	164	121	6.9	131.82	1.02	4.46	2	0	0	1	1	0.6	0.75	0	1	1	0	1	1	0	0
70	61	1	164.3	68.9	25.5237	127	72	178	52	126	148	7.4	96.07	1.17	1.8	2	0	0	1	1	0.61	1.02	0	1	1	0	1	1	1	0
71	58	2	151.7	73.5	31.9386	136	76	170	42	155	113	6.1	140.41	1.5	3.07	1	1	1	1	1	0.64	0.96	1	0	0	0	1	0	0	0
72	62	1	164.7	61.4	22.635	132	76	179	47	192	132	6.4	103.15	1.38	1.44	4	0	0	0	0	0.54	0.57	0	1	0	0	0	1	1	0
73	55	1	162.3	73	27.7131	120	80	224	40	246	98	5.1	122.02	1.42	1.7	1	0	0	0	0	0.51	0.49	0	1	0	0	0	1	0	0
74	76	1	163.2	70.9	26.6199	118	68	177	60	73	93	5.7	112.51	1.01	5.94	2	1	1	0	0	0.83	0.91	1	1	0	0	1	1	0	0
75	58	1	171	68	23.255	145	91	223	41	273	104	6.1	148.12	1.32	1.85	1	0	1	0	0	0.7	0.59	0	1	0	0	0	1	0	0
76	58	1	172.4	67.5	22.7106	127	83	203	46	192	111	6	146.18	1.47	1.66	4	0	0	0	0	0.64	0.72	1	1	0	0	1	1	0	0
77	44	1	178	81.1	25.5965	131	75	269	56	168	81	5.4	129.15	1.22	3.83	3	0	0	0	0	0.5	0.68	0	1	0	0	1	1	0	0
78	69	1	165.1	59.8	21.9385	110	60	182	64	89	84	5.5	119.11	1.39	1.13	4	1	1	0	0	0.44	0.52	0	1	0	0	0	1	0	0
79	61	1	179.4	83.6	25.9753	128	77	261	50	204	86	5.9	119.54	1.49	1.09	3	0	0	0	0	0.53	0.46	0	1	1	0	0	1	0	0
80	56	1	180.1	61.2	18.8679	125	76	193	82	64	93	5.4	133.92	1.68	0.95	1	1	1	0	0	0.5	0.52	0	1	0	0	0	1	0	0
81	52	1	170.9	62.8	21.5018	126	82	258	68	104	96	5.8	154.2	1.16	1.17	3	0	0	0	0	0.4	0.43	0	1	0	0	0	0	0	0
82	65	1	172.7	73.4	24.61	103	67	133	56	102	330	8.7	113.51	1.1	1.65	2	0	0	1	1	0.86	0.8	1	0	0	0	1	1	0	0
83	52	1	167.3	75.1	26.8317	130	80	208	45	99	95	5.4	134.37	1.17	2.39	2	1	1	0	0	0.59	0.46	0	1	0	0	1	1	0	0
84	61	1	171.8	65.5	22.1919	136	86	245	72	114	94	5.6	137.78	1.26	1.92	2	0	0	0	0	0.69	0.62	0	1	0	0	0	1	0	0
85	61	1	166	75.6	27.435	118	74	190	45	123	90	5.6	107.22	1.23	0.67	1	0	0	0	0	0.71	0.78	0	1	0	0	1	0	1	0
86	59	1	175.6	75.9	24.6146	130	80	165	27	164	86	5.5	139.56	1.19	4.97	3	0	0	0	0	0.63	0.71	0	1	0	0	0	1	0	0
87	53	1	168.6	62.4	21.9518	118	70	186	49	73	93	6	130.7	1.51	5.05	1	0	0	0	0	0.45	0.61	0	1	0	0	1	1	0	0
88	54	1	173.5	75.2	24.9815	139	85	216	45	464	85	5.3	125.49	1.16	1.66	3	0	0	0	0	0.55	0.56	0	0	0	0	0	0	0	0
89	46	1	173.6	77.3	25.6496	122	77	186	58	97	98	5.2	149.89	1.3	1.74	3	0	0	0	0	0.57	0.54	0	1	0	0	0	1	0	0
90	60	1	175.3	65.3	21.2495	103	63	183	125	43	154	7.8	90.11	1.25	1.51	3	0	0	1	1	0.48	0.56	0	1	1	0	0	1	0	0
91	62	1	168.3	62.3	21.9948	119	71	196	34	186	111	6.5	159.69	1.23	0.96	3	0	0	0	0	0.75	0.55	0	1	0	0	1	1	0	0
92	68	1	170.3	69	23.7914	110	62	192	100	61	88	5.7	118.44	1.15	3.54	2	0	0	0	0	0.81	0.63	1	1	0	0	1	0	1	0
93	72	1	172.6	73.8	24.7728	134	77	171	68	66	85	5.1	127.72	0.97	1.09	2	0	0	0	0	0.63	0.57	0	1	0	0	0	1	0	0
94	72	1	174.3	69.4	22.8436	120	78	156	37	129	117	5.9	171.51	1.33	3.14	2	0	0	1	1	0.61	0.65	0	1	0	0	0	1	0	0
95	53	2	172.2	68.8	23.2018	132	83	170	55	129	99	5.5	90.95	1.24	1.54	1	0	0	0	0	0.66	0.67	1	0	0	0	0	0	0	0
96	64	1	166.9	62.6	22.473	112	70	227	42	180	97	6.3	138.46	1.44	0.89	3	0	0	0	0	0.7	0.79	0	1	1	1	0	1	1	0
97	55	1	170.9	57.5	19.6872	109	69	200	84	52	83	5.6	107.39	0.89	3.69	3	0	0	0	0	0.43	0.52	0	1	0	0	0	1	0	0
98	63	1	165.5	58.6	21.3945	122	67	180	57	123	89	5.3	101.02	1.01	2.99	2	0	0	0	0	0.5	0.65	0	1	0	0	0	1	0	0
99	79	1	161.3	67.2	25.8286	130	71	155	62	181	104	5.8	131.96	0.97	2.9	3	1	1	0	0	0.71	0.91	1	1	0	0	1	0	0	0
100	54	1	170.6	85.9	29.5145	116	76	234	50	161	156	7.9	156.35	1.29	0.68	3	0	0	1	1	0.54	0.54	0	0	0	0	0	0	0	0
101	59	1	162.9	67	25.2483	139	82	233	53	133	98	5.4	92.07	1.17	5.8	2	0	0	0	0	0.44	0.6	1	1	0	0	1	1	0	0
102	62	1	170.3	99	34.1355	139	86	135	38	481	154	7.1	133.41	1.26	1.54	3	1	1	1	1	0.6	0.56	0	0	0	0	0	0	0	0
103	65	1	171.8	83.5	28.2905	139	80	167	55	121	96	5.8	108.1	1.16	3.61	2	0	0	0	0	0.49	0.58	0	1	1	0	0	1	0	0
104	32	2	162.3	63.6	24.1446	116	64	206	84	83	83	5	93.58	1.71	1.8	1	0	0	0	0	0.46	0.46	0	0	0	0	0	1	0	0
105	60	1	170.3	70.6	24.3431	171	106	239	57	194	122	6.4	131.32	1.36	1.09	2	0	1	0	0	0.61	0.69	0	1	0	0	0	1	0	0
106	52	1	170.2	61.9	21.3684	92	55	181	79	66	87	5.6	120.24	1.24	1.78	1	0	0	0	0	0.5	0.57	0	0	0	0	0	0	0	0
107	52	1	169	62.9	22.023	105	63	179	79	55	85	5.5	151.97	1.42	3.87	1	0	0	0	0	0.48	0.47	0	1	0	0	0	1	0	0
108	60	1	170.2	78.2	26.9953	120	80	152	49	92	91	5.5	121.48	1.33	1.35	2	0	0	0	0	0.5	0.53	0	1	0	0	0	1	0	0
109	60	1	170.3	77.6	26.7567	132	87	234	46	163	91	5.6	124.07	1.3	1.71	2	0	0	0	0	0.55	0.54	0	1	0	0	0	1	0	0
110	84	2	150.9	54.8	24.0659	159	80	120	55	73	94	5.9	131.69	1.54	0.44	4	1	1	0	0	0.85	0.63	0	1	0	0	1	1	0	0
111	84	2	150.5	54.4	24.0174	155	86	129	37	180	90	6	128.81	1.13	0.96	4	1	1	0	0	0.81	0.54	0	0	0	0	0	1	0	0
112	59	1	168.3	69.2	24.4308	123	75	198	44	126	118	8.1	128.13	1.31	2.72	2	1	1	1	1	0.67	0.86	0	1	0	0	1	1	0	0
113	57	1	173.8	72.4	23.9684	132	82	184	53	75	87	5.3	137.93	1.26	2.26	2	1	1	0	0	0.46	0.5	0	0	0	0	0	0	0	0
114	68	1	172.7	70.9	23.7718	127	73	160	71	102	113	5.4	126.97	1.2	6.52	2	1	1	0	0	0.58	1.05	1	1	1	0	1	1	1	0
115	58	1	172.8	72.1	24.1461	143	89	231	74	267	145	6.4	135.06	1.51	2.82	2	0	1	0	0	0.69	0.52	1	1	0	0	0	1	0	0
116	59	1	171.3	76.3	26.0022	115	82	160	36	141	107	6.1	140.7	1.69	1.16	1	1	1	0	0	0.55	0.65	0	0	0	0	0	1	0	0
117	61	1	161	62.4	24.0731	137	89	187	38	161	88	5.4	114.01	1.23	1.57	4	1	1	0	0	0.46	0.52	0	1	0	0	0	1	0	0
118	61	1	172.1	54.4	18.367	105	71	128	66	32	81	7.4	85.68	1.49	1.99	2	0	0	1	1	0.59	0.56	0	1	0	0	0	1	0	0
119	52	1	171.5	55.2	18.7677	142	95	163	61	64	103	6	142.21	1.14	6.72	2	0	1	0	0	0.56	0.48	0	1	0	0	0	1	0	0
120	45	1	185.9	95.6	27.663	100	62	228	35	225	191	10.1	136.76	1.63	2.1	3	0	0	0	1	0.49	0.54	0	0	0	0	0	0	0	0
121	57	1	173.8	67.5	22.3462	137	93	143	49	119	82	5.5	129.74	1.35	1.34	3	0	0	0	0	0.57	0.67	0	0	0	0	0	0	0	0
122	77	1	165	81.6	29.9725	111	59	163	38	109	154	8.1	108.38	1.18	3.59	1	0	0	1	1	0.72	0.86	1	1	1	0	1	1	1	0
123	62	1	167.2	62.1	22.2136	140	75	205	79	105	106	6.1	144.43	1.21	1.86	3	1	1	0	0	0.65	0.61	0	1	0	0	0	1	0	0
124	50	2	162.4	77.4	29.3474	114	77	175	49	71	131	7.3	114.32	1.25	1.51	1	0	0	1	1	0.55	0.53	0	0	0	0	0	0	0	0
125	65	1	165.7	52.6	19.1576	114	74	179	101	90	117	6	110.96	1.06	3.85	3	1	1	1	1	0.71	0.5	0	1	0	0	0	1	1	0
126	61	1	168.1	66.8	23.6396	103	56	176	64	43	76	5.8	122.77	1.19	0.94	3	1	1	0	0	0.51	0.52	0	0	1	0	0	1	0	1
127	61	1	169.4	68.7	23.9403	120	71	213	54	136	87	5.7	119.62	1.22	2.32	3	1	1	0	0	0.44	0.48	0	1	1	0	1	1	0	1
128	51	2	158.7	56.4	22.3937	112	70	215	73	85	77	5.5	119.31	1.12	2.87	1	1	1	0	0	0.47	0.64	0	1	0	0	0	1	0	0
129	52	1	172.9	65.8	22.0108	100	67	214	57	80	77	5.4	146.77	1.26	3.89	3	0	0	0	0	0.57	0.49	0	0	0	0	0	0	0	0
130	66	2	156.6	66.4	27.076	110	70	173	51	104	98	5.7	114.49	1.21	1.52	4	0	0	0	0	0.62	0.7	0	0	0	0	0	0	0	0
131	66	2	156.9	60.8	24.6978	102	64	131	48	97	103	5.6	94.8	1.55	1.28	1	0	0	0	0	0.58	0.65	0	0	0	0	0	1	0	0
132	50	2	158.2	66.7	26.651	143	89	263	84	85	83	5.6	132.48	1.41	4.24	1	0	1	0	0	0.47	0.51	0	1	0	0	0	1	0	0
133	60	1	177	82.3	26.2696	128	80	198	49	220	103	5.9	154.29	1.25	6.61	2	0	0	0	0	0.84	0.82	1	1	0	0	1	1	1	0
134	53	1	166.5	56.1	20.2365	109	66	205	56	71	84	5.2	88.33	1.59	0.98	3	0	0	0	0	0.5	0.48	0	1	0	0	0	1	0	0
135	47	2	159.3	60.7	23.9198	119	76	181	89	63	93	5.3	148.97	1.72	0.08	4	0	0	0	0	0.47	0.46	0	0	0	0	0	0	0	0
136	52	2	154.2	48.8	20.5235	131	85	206	93	144	84	5.2	134.39	1.34	1.44	1	0	0	0	0	0.6	0.5	0	0	0	0	0	0	0	0
137	59	1	169.5	58.9	20.501	120	80	151	59	83	90	5.3	120.68	1.44	1.21	3	0	0	0	0	0.65	0.68	0	1	0	0	0	0	0	0
138	55	1	169.1	75.2	26.2985	112	69	204	60	101	87	5.7	114.19	1.3	2.53	2	0	0	0	0	0.6	0.58	0	1	0	0	0	1	0	0
139	48	2	163.5	58.8	21.9959	109	65	193	58	59	88	4.9	138.55	1.02	2.27	1	0	0	0	0	0.43	0.49	0	0	0	0	0	0	0	0
140	87	1	160.8	62.2	24.0557	134	72	168	61	85	110	6.5	104.07	1.25	0.89	4	1	1	0	0	0.85	0.73	0	0	0	0	1	1	0	0
141	66	1	169.4	66.9	23.3131	118	72	165	84	86	107	6.6	134.15	1.15	3.09	1	0	0	0	1	0.74	0.59	1	1	0	0	1	1	0	0
142	64	1	182.5	82.7	24.8302	133	72	175	46	62	89	5.4	114.72	1.21	1.36	2	0	0	0	0	0.47	0.87	0	1	0	0	0	1	0	0
143	57	1	166.8	65.3	23.4704	97	55	141	39	94	86	5.7	91.1	1.18	1.47	1	0	0	0	0	0.51	0.51	0	0	0	0	0	1	0	0
144	55	2	159.4	55.2	21.7251	108	64	161	58	102	103	6.3	96.02	0.96	2.7	1	0	0	0	0	0.47	0.63	0	1	0	0	0	0	0	0
145	67	2	146.6	70.1	32.6175	147	78	176	46	232	110	5.7	121.51	1.15	6.57	1	1	1	0	0	0.68	0.66	0	1	0	0	0	1	0	0
146	50	1	165.4	69.8	25.5143	127	85	297	47	231	92	6	143.8	1.17	3.71	1	0	0	0	0	0.55	0.48	0	0	1	0	0	0	0	0
147	50	1	165.3	70.3	25.7282	136	76	263	64	175	96	6	143.22	1.33	1.61	1	0	0	0	0	0.51	0.52	0	0	1	0	0	1	0	0
148	62	1	163.9	70.5	26.2441	116	66	199	51	79	103	5.7	119.01	1.43	0.51	1	0	0	0	0	0.61	0.54	0	0	0	0	0	0	0	0
149	51	1	176.1	75.9	24.475	112	76	155	48	126	95	5.5	123.61	1.35	1.92	4	0	0	0	0	0.5	0.45	0	0	0	0	0	0	0	0
150	52	1	171.9	63.9	21.6247	113	68	188	55	63	87	5	141.06	1.5	2.93	2	0	0	0	0	0.46	0.49	0	1	0	0	0	1	0	0
151	52	1	171.2	66	22.5183	115	72	190	59	102	82	5.2	155.72	1.51	2.1	2	0	0	0	0	0.42	0.46	0	1	0	0	0	1	0	0
152	63	1	170.2	78.9	27.2369	140	80	154	52	161	139	6.2	118.66	1.15	0.82	2	1	1	0	0	0.67	0.47	1	1	0	0	0	1	1	0
153	61	1	163.8	58.9	21.9527	127	82	235	58	85	82	5	131.4	1.48	2.18	1	0	0	0	0	0.44	0.46	0	1	1	0	0	1	1	0
154	61	1	164.2	59.8	22.1797	120	80	215	60	174	88	4.8	132.24	1.4	2.18	4	0	0	0	0	0.48	0.46	0	1	1	0	0	1	1	0
155	62	1	174	79.6	26.2915	123	78	126	39	122	82	5.2	125.32	1.25	3.5	2	0	0	0	0	0.63	0.66	0	1	0	0	1	1	0	0
156	53	1	167.7	67.1	23.8592	121	82	157	55	112	118	7	126.14	1.46	5.07	2	0	0	1	1	0.47	0.55	1	1	1	0	1	1	1	0
157	59	1	170.7	73.7	25.293	107	67	239	44	156	87	5.5	112.21	1.06	3.98	2	0	0	0	0	0.66	0.76	0	1	0	0	1	1	1	0
158	50	1	161.3	60.4	23.215	119	73	228	65	132	100	5.8	121.06	1.39	2.61	1	0	0	0	0	0.61	0.62	0	1	0	0	0	1	0	0
159	55	1	172.7	80.4	26.957	129	79	191	87	42	92	5.3	117.57	1.33	1.66	2	0	0	0	0	0.6	0.56	1	1	0	0	0	1	0	0
160	52	1	162.9	57.6	21.706	116	82	182	67	80	104	5.6	98.93	1.29	2.22	3	1	1	0	0	0.55	0.57	0	0	0	0	0	1	0	0
161	58	1	183.9	82	24.2466	123	78	207	60	66	92	5.6	121.07	1.22	1.37	2	0	0	0	0	0.47	0.51	0	0	0	0	0	0	0	0
162	47	1	171.5	85.3	29.0015	126	78	233	33	244	106	5.5	103.92	1.21	3.07	1	0	0	0	0	0.66	0.59	0	0	0	0	0	0	0	0
163	58	1	167.5	62.3	22.2054	90	60	184	50	83	86	5.3	152.74	1.73	0.05	2	0	0	0	0	0.68	0.5	0	1	0	0	0	1	0	0
164	57	1	163.9	63.1	23.4894	112	73	189	51	125	86	5.2	122.33	1.3	2.28	2	0	0	0	0	0.68	0.77	0	1	0	0	0	1	0	0
165	73	1	172.5	80.7	27.1204	114	66	162	69	108	105	5.6	142.41	1.34	1.85	2	0	0	0	0	0.58	0.71	1	1	0	0	0	1	0	0
166	64	1	169.6	65.8	22.8757	126	80	148	53	175	97	5.6	126.12	1.61	1.91	1	1	1	0	0	0.52	0.72	0	1	0	0	1	1	0	0
167	54	1	174.5	75.2	24.696	137	84	139	34	288	94	5.1	157.62	1.35	2.33	1	0	0	0	0	0.47	0.55	0	0	0	0	0	1	0	0
168	70	1	172.8	70.6	23.6438	100	60	156	67	56	79	5.6	117.49	1.4	1.63	2	0	0	0	0	0.46	0.85	1	1	0	0	1	0	1	0
169	57	2	155.9	62.7	25.7974	111	72	202	87	70	86	6	115.56	0.95	0.04	4	0	0	0	0	0.47	0.6	0	0	0	0	0	0	0	0
170	55	2	150.3	52.6	23.2845	129	91	186	62	61	77	4.9	111.31	1.5	3.56	1	0	0	0	0	0.63	0.63	1	1	0	0	0	1	0	0
171	60	1	166.8	69.8	25.0878	119	76	250	38	225	86	6.3	137.06	1.09	2.72	3	1	1	0	0	0.72	0.65	0	1	0	0	0	1	0	0
172	59	1	180.1	69.9	21.5501	107	61	198	59	100	123	5.9	99.14	1.44	1.02	2	1	1	0	0	0.7	0.6	1	1	0	0	1	1	0	0
173	57	1	171	89.6	30.6419	142	78	273	47	176	129	6.6	129.83	1.54	2.19	2	0	1	0	1	0.88	0.79	0	1	1	0	1	1	1	0
174	52	1	166.9	63.2	22.6884	150	95	236	67	210	99	5.7	132.49	1.32	1.23	3	0	1	0	0	0.53	0.45	0	0	0	0	0	0	0	0
175	70	1	167.5	78.4	27.9439	144	86	167	81	54	111	5.5	146.48	1.24	1.06	4	1	1	0	0	0.64	0.66	1	1	0	0	1	1	1	0
176	61	1	180.9	81.7	24.9658	134	85	232	77	84	81	5.6	129.66	1.54	2.21	2	0	0	0	0	0.52	0.51	0	0	0	0	0	0	0	0
177	56	1	180.1	72.1	22.2284	132	80	234	72	162	108	6.3	123.08	1.33	0.95	3	1	1	0	0	0.61	0.53	0	1	0	0	0	1	0	0
178	56	2	160.8	56	21.6579	126	70	178	70	90	96	5.5	106.75	1.43	2.71	1	0	0	0	0	0.64	0.75	1	1	0	0	1	1	0	0
179	58	1	178.6	79	24.7665	140	90	188	78	97	97	5.3	125.73	1.42	2.45	2	0	0	0	0	0.55	0.76	1	1	0	0	1	1	0	0
180	59	2	157.5	49.2	19.8337	122	71	172	105	57	101	5.8	94.18	1.19	1.31	1	0	0	0	0	0.43	0.52	0	0	0	0	0	0	0	0
181	59	2	158.1	51.2	20.4836	114	68	154	94	97	89	5.6	123.85	1.3	2.31	1	0	0	0	0	0.53	0.68	0	1	0	0	0	1	0	0
182	58	1	172.9	80.1	26.7943	120	63	139	62	124	136	6.1	129.7	1.37	2.76	2	1	1	0	0	0.94	0.6	1	1	1	0	1	1	1	0
183	46	1	176	71.6	23.1147	130	77	153	72	84	100	7.1	112.47	1.28	3.03	2	0	0	1	1	0.52	0.48	0	0	0	0	0	1	0	0
184	68	2	153.7	53.3	22.5621	119	65	214	55	208	90	5.9	89.98	1.52	0.06	1	0	0	0	0	0.65	0.48	0	1	0	0	1	0	0	0
185	53	1	170.7	70.9	24.3321	127	79	224	26	432	94	5.8	111.57	1.23	2.58	4	0	0	0	0	0.57	0.47	0	0	0	0	0	0	0	0
186	54	2	157.6	54.1	21.7814	106	62	189	65	111	101	5.8	98	1.1	2.18	1	0	0	0	0	0.65	0.7	0	1	0	0	0	1	1	0
187	48	1	170.8	65.3	22.384	106	76	189	77	159	92	5.3	149.35	1.48	4.75	1	0	0	0	0	0.63	0.5	0	1	0	0	0	1	0	0
188	54	1	171.7	73.4	24.8975	103	63	219	57	163	118	6.4	145.9	1.41	1.44	1	0	0	0	0	0.65	0.82	0	0	0	0	0	1	0	0
189	51	1	184.1	81.6	24.0759	138	89	149	69	140	106	5.8	145.04	1.13	4.14	3	1	1	0	0	0.58	0.58	0	0	0	0	0	0	0	0
190	58	1	172.3	79.5	26.7791	124	84	156	31	259	113	5.9	143.82	0.96	1.67	3	0	0	0	0	0.72	0.59	0	1	0	0	0	1	0	0
191	55	1	169.7	77.4	26.8768	127	84	207	80	142	99	5.4	110.45	1.17	2.27	2	1	1	0	0	0.54	0.66	0	0	0	0	0	1	0	0
192	60	1	177.2	79.3	25.2549	122	78	91	44	135	228	8.4	106.51	1.32	1.95	3	1	1	1	1	0.74	0.54	1	1	0	0	1	1	0	0
193	64	1	175.2	77.1	25.1181	130	80	214	108	153	92	5.3	180.41	1.04	1.32	4	0	0	0	0	0.58	0.54	0	1	0	0	0	0	0	0
194	58	1	173.4	71.5	23.7798	120	81	194	51	204	93	5.2	130.9	1.32	3.15	2	0	0	0	0	0.56	0.51	0	1	0	0	0	1	0	0
195	57	1	173.2	72.6	24.2014	120	71	162	39	104	85	5.6	109.37	1.4	0.57	3	0	0	0	0	0.66	0.58	1	1	0	0	1	1	0	0
196	57	2	161.3	59.4	22.8306	143	81	197	55	94	87	5.5	126.39	1.35	0.39	1	1	1	0	0	0.69	0.52	0	0	0	0	0	0	0	0
197	51	1	168.4	79.8	28.1397	100	62	189	41	205	86	4.7	128.5	1.63	1.49	3	0	0	0	0	0.55	0.68	0	1	0	0	0	1	0	0
198	58	1	172.3	86.3	29.0697	160	103	170	63	152	102	5.7	117.44	1.27	2.63	2	1	1	0	0	0.79	0.63	1	1	0	0	1	1	0	0
199	58	1	170.9	87.5	29.9588	126	79	138	49	167	104	6	150.69	1.13	1.61	2	1	1	0	0	0.45	0.51	0	1	0	0	1	1	0	0
200	60	2	151.2	65.9	28.8258	124	72	212	66	98	91	5.7	111.93	1.07	2.26	4	0	0	0	0	0.53	0.65	0	0	0	0	0	1	0	0
201	50	1	169	69	24.1588	129	94	201	53	193	84	5.8	155.14	1.28	3.4	1	0	0	0	0	0.65	0.79	1	1	1	0	1	1	0	0
202	66	1	153.3	54.3	23.1055	126	75	207	55	312	104	5.3	129.52	1.31	3.1	2	0	0	0	0	0.62	0.54	0	1	0	0	1	1	0	0
203	59	1	171.4	73.2	24.9166	120	70	211	83	43	85	5.4	89.61	1.2	4.21	1	1	1	0	0	0.6	0.86	1	1	1	0	1	1	1	0
204	60	2	159.6	60	23.5551	135	76	164	42	131	106	5.9	123.03	1.58	2.81	1	1	1	0	0	0.53	0.6	0	0	0	0	0	1	0	0
205	56	1	168.1	65	23.0027	114	66	146	40	145	114	6.5	147.66	1.2	2.95	2	0	0	1	1	0.63	0.54	0	0	0	0	0	1	0	0
206	56	1	168	64.9	22.9946	111	66	103	40	146	131	7.2	141.78	1.25	2.22	2	0	0	1	1	0.58	0.58	0	0	0	0	0	1	0	0
207	58	1	170.9	73.6	25.1996	123	86	177	56	151	84	5.5	141.32	1.46	2.07	2	0	0	0	0	0.54	0.55	0	0	0	0	0	0	0	0
208	56	2	157.1	48.2	19.5297	102	63	233	106	56	97	6	148.65	1.4	0.95	1	0	0	0	0	0.46	0.61	0	0	0	0	0	1	0	0
209	61	1	166.1	76.3	27.6557	114	66	179	36	84	99	5.6	83.3	1.23	1.54	4	0	0	0	0	0.44	0.51	0	1	0	0	0	0	0	0
210	77	2	156.8	55.4	22.5329	105	62	195	57	82	77	5.7	102.29	1.19	2.41	4	0	0	0	0	0.57	0.69	0	1	0	0	0	1	0	0
211	62	1	186	99.7	28.8184	119	71	171	43	150	221	8.2	87.37	1.39	2.35	2	1	1	1	1	0.55	0.71	0	0	1	0	0	0	0	0
212	61	1	167	60.7	21.7649	118	80	183	62	86	84	5.6	94.62	1.17	2.62	1	0	0	0	0	0.54	0.48	0	1	0	1	0	1	0	0
213	57	2	163.2	64.1	24.0668	120	74	219	51	86	106	6.3	105.59	1.47	5.57	1	0	0	0	0	0.63	0.52	0	1	0	0	0	0	0	0
214	58	1	168.6	77.6	27.299	148	88	232	31	274	106	5.8	124.29	1.34	1.74	2	0	1	0	0	0.59	0.7	1	1	0	0	1	1	0	0
215	62	1	176.3	71.5	23.0039	132	77	192	42	95	90	5.1	129.92	1.38	2.43	1	0	0	0	0	0.62	0.71	1	1	0	0	0	0	0	0
216	65	2	162.2	59.9	22.768	111	63	216	52	167	86	5.7	101.97	1.49	4.78	1	0	0	0	0	0.58	0.51	0	0	0	0	1	1	0	0
217	56	2	150.5	49.1	21.6775	115	69	231	63	141	88	5.6	87.9	1.34	0.74	1	0	0	0	0	0.45	0.41	1	1	1	0	0	0	0	0
218	61	1	168.8	79.7	27.9714	119	75	190	35	343	93	5.8	107.69	1.18	3.83	1	0	0	0	0	0.42	0.54	0	0	0	0	0	0	0	0
219	58	1	167.4	59.8	21.3398	113	71	146	74	88	118	6.4	116.36	0.83	2.4	3	1	1	1	1	0.5	0.55	0	1	0	0	1	1	0	0
220	61	1	170.1	78.8	27.2344	139	92	110	38	110	114	6.2	99.33	1.35	1.71	1	1	1	1	1	0.6	0.61	0	1	0	0	1	1	0	0
221	54	1	173.1	75	25.0304	117	76	221	64	161	103	5.5	123.19	1.19	0.47	2	0	0	0	0	0.62	0.69	1	1	0	0	1	1	0	0
222	56	1	174.9	88.3	28.8656	113	71	264	63	112	92	5.7	147.76	1.04	3.05	2	1	1	0	0	0.72	0.63	0	1	0	0	0	1	0	0
223	56	1	161.6	75.9	29.0642	141	89	157	39	120	103	5.6	129.82	1.52	2.62	4	0	1	0	0	0.56	0.59	0	0	0	0	0	1	0	0
224	42	2	163.9	52.8	19.6551	119	77	182	106	52	91	4.6	94.77	1.38	1.92	2	0	0	0	0	0.52	0.55	0	1	1	0	0	1	0	0
225	59	1	168.4	88.5	31.2075	135	74	150	51	122	146	7.5	140.49	1.11	1.83	2	0	0	0	1	0.58	0.75	1	1	0	0	0	1	0	0
226	59	1	168.8	83.7	29.3752	127	75	215	55	252	204	8.4	97.23	1.53	5.37	2	0	0	1	1	0.56	0.6	1	1	0	0	0	1	0	0
227	53	1	172.2	67.4	22.7297	110	63	194	59	88	93	5.8	114.22	1.32	1.38	1	0	0	0	0	0.48	0.85	0	1	0	0	1	1	0	0
228	58	1	173.4	77.2	25.6755	114	75	125	59	118	110	5.3	130.33	1.05	3.34	2	1	1	0	0	0.71	0.47	1	1	0	0	0	1	0	0
229	62	1	169.3	78.2	27.283	130	80	173	37	118	95	5.4	128.77	1.02	4.42	2	0	0	0	0	0.55	0.52	0	1	0	0	0	1	0	0
230	57	1	168	72.3	25.6165	115	71	226	46	253	68	5.7	121.12	1.54	0.7	3	0	0	0	0	0.52	0.6	1	1	0	0	0	1	1	0
231	47	2	167.1	50.3	18.0142	93	58	244	89	77	72	5.1	109.88	1.6	7.44	1	0	0	0	0	0.52	0.46	0	0	0	0	0	0	0	0
232	59	1	171.9	86.4	29.239	136	88	206	66	111	122	6	120.95	1.22	2.35	2	0	0	0	0	0.88	0.86	1	1	0	0	1	1	0	0
233	60	1	183.9	87.7	25.932	107	63	203	36	118	88	5.3	138.39	0.99	1.7	3	1	1	0	0	0.59	0.6	1	1	1	0	1	1	1	0
234	49	1	171.9	66.4	22.4707	130	89	172	71	156	93	5.3	140.39	1.39	0.87	3	0	0	0	0	0.56	0.54	0	0	0	0	0	0	0	0
235	51	1	159.1	47.2	18.6467	127	81	244	42	379	80	5.7	103.84	1.22	5.41	1	0	0	0	0	0.49	0.46	0	0	0	0	0	1	0	0
236	50	1	176.9	83.9	26.8106	167	96	176	40	78	91	5	131.85	1.45	2.91	1	1	1	0	0	0.47	0.46	0	0	0	0	0	0	0	0
237	64	2	146	55.4	25.9899	118	71	170	98	48	85	5.7	134.74	1.4	3.89	1	1	1	0	0	0.42	0.48	0	0	0	0	0	1	0	0
238	48	1	172	71.7	24.2361	138	90	181	46	98	109	5.8	139.46	1.11	1.12	3	0	0	0	0	0.48	0.67	1	1	0	0	1	1	0	0
239	63	1	158.8	59.6	23.6344	114	65	241	63	157	107	6.5	129.08	1.31	7.51	3	0	0	0	0	0.48	0.47	0	1	0	0	0	1	0	0
240	61	1	175.4	67.8	22.0379	135	85	174	45	192	82	5.3	81.91	1.41	1.06	2	0	0	0	0	0.58	0.52	0	0	0	0	0	0	0	0
241	60	1	166.8	57.6	20.7029	134	92	104	34	89	86	5.2	137.15	0.96	7.52	2	1	1	0	0	0.4	0.44	0	1	1	0	0	1	0	0
242	60	1	174.1	67.1	22.1373	107	62	203	66	86	96	5.5	157.81	1.49	0.46	2	0	0	0	0	0.48	0.58	0	1	1	0	0	1	1	0
243	61	1	175	86.5	28.2449	136	85	162	38	261	88	5.3	114.78	1.16	3.79	1	1	1	0	0	0.61	0.55	0	1	0	0	0	0	0	0
244	61	1	170.2	66.1	22.8183	109	68	218	48	424	101	5.7	122.2	1.29	2.15	3	0	0	0	0	0.75	0.65	1	1	1	0	1	1	0	0
245	49	2	161.8	54.7	20.8944	94	50	212	82	83	84	5.3	129.94	1.16	1.82	1	0	0	0	0	0.59	0.56	0	0	0	0	0	0	0	0
246	58	1	170	67.1	23.218	130	83	196	41	172	109	6.3	128.2	1.4	0.97	3	0	0	0	0	0.48	0.47	0	1	0	0	0	1	0	0
247	61	1	167.7	62.2	22.1169	101	68	169	65	91	87	5.5	125.17	1.33	3.39	1	0	0	0	0	0.48	0.53	0	1	1	0	0	1	0	0
248	61	1	166.5	60.4	21.7876	95	56	174	71	100	92	5.5	131.5	1.34	4.53	1	0	0	0	0	0.47	0.51	0	1	1	0	0	1	1	0
249	50	1	168.6	86.3	30.3596	132	76	224	45	189	103	5.5	136.68	1.22	2.15	2	1	1	0	0	0.61	0.82	0	1	0	0	0	1	0	0
250	46	1	166.2	66.5	24.0746	113	78	201	85	83	101	5.7	135.93	1.31	2.18	3	0	0	0	0	0.53	0.59	0	1	0	0	0	1	0	0
251	49	1	172	86.2	29.1374	128	84	264	44	227	118	5.4	101.9	1.39	1.65	3	0	0	0	0	0.55	0.78	1	1	1	0	1	1	1	0
252	59	1	177.1	73.6	23.4661	127	65	179	60	107	93	5.7	111.95	1.26	2.57	2	0	0	0	0	0.56	0.72	0	1	1	0	0	1	0	0
253	40	2	162.3	59.5	22.5881	110	67	288	120	93	68	4.7	162.68	0.9	1.89	1	0	0	0	0	0.47	0.49	0	0	0	0	0	0	0	0
254	72	1	164.1	71.6	26.5886	129	84	137	64	51	79	5.2	123.36	1.55	2.09	1	1	1	0	0	0.67	0.63	0	0	0	0	0	1	0	0
255	56	1	173.5	79	26.2439	107	79	137	47	168	98	5.6	128.69	1.41	2.83	3	1	1	0	0	0.52	0.6	0	0	0	0	0	0	1	0
256	66	1	170.1	70	24.193	106	62	127	34	144	113	7.2	124.73	0.93	1.05	2	1	1	1	1	0.65	0.86	1	1	1	0	1	1	1	1
257	60	1	179.8	89.3	27.6231	123	75	205	69	45	92	5.6	119.55	1.04	3.94	1	0	0	0	0	0.66	0.59	0	1	0	0	0	1	0	0
258	53	1	171.5	77.8	26.4516	135	80	184	72	102	117	6.4	117.37	1.19	0.89	2	1	1	0	0	0.68	0.5	0	1	0	0	0	1	0	0
259	53	1	172.8	73.5	24.615	111	69	181	64	67	110	6.3	97.35	1.37	0.64	2	1	1	0	0	0.57	0.54	0	1	0	0	0	1	0	0
260	68	1	169.3	71	24.7711	138	81	150	49	88	123	6.7	141.93	1.43	3.29	3	0	0	1	1	0.66	0.92	1	1	0	0	1	1	0	0
261	56	1	170.7	77.3	26.5285	125	77	207	72	151	104	5.8	147.67	1.25	5.04	1	0	0	0	0	0.64	0.66	0	1	0	0	0	1	0	0
262	52	1	168.9	66.4	23.276	122	79	194	36	314	85	5.9	137.99	1.14	1.15	2	0	0	0	0	0.62	0.74	0	1	0	0	0	1	0	0
263	63	1	170.4	62	21.3527	120	73	228	47	129	84	4.7	103.93	1.51	1.27	1	0	0	0	0	0.48	0.5	0	1	0	0	0	1	0	0
264	52	1	177.2	79.9	25.446	130	80	220	55	95	92	5.1	131.16	1.61	1.34	3	0	0	0	0	0.52	0.44	1	1	0	0	0	1	1	0
265	56	1	162.1	54.2	20.6269	114	67	190	57	64	86	5.6	120.33	1.3	2.95	2	0	0	0	0	0.59	0.49	0	0	0	0	0	0	0	0
266	57	1	170.5	91.4	31.4411	139	82	146	43	158	119	8.2	109.21	1.3	3.26	2	1	1	1	1	0.47	0.56	0	0	0	0	0	0	0	0
267	63	2	159.1	57.7	22.7948	135	75	227	104	72	86	5.8	101.7	1.6	1.75	1	0	0	0	0	0.9	0.8	1	1	1	0	1	1	0	0
268	52	1	173	75	25.0593	135	88	199	45	176	81	5.5	146.62	1.17	1.97	2	0	0	0	0	0.51	0.66	0	1	0	0	0	1	0	0
269	52	1	171.5	74.5	25.3296	135	83	225	50	210	102	5.5	147.61	1.46	2.41	2	0	0	0	0	0.43	0.64	0	1	0	0	0	1	0	0
270	47	1	174	73.2	24.1776	125	80	179	55	135	93	5.2	101.19	1.45	1.37	3	0	0	0	0	0.53	0.51	0	1	0	0	1	1	0	0
271	64	2	162	68.4	26.0631	130	77	129	69	66	81	6.3	81.63	1.56	1.02	1	1	1	1	1	0.49	0.55	0	0	0	0	0	1	0	0
272	53	1	175	87.6	28.6041	120	78	240	40	226	87	5.2	126.62	1.4	4.49	3	0	0	0	0	0.61	0.59	1	0	0	0	1	1	0	0
273	67	1	165.5	76.9	28.0757	112	69	233	38	172	103	6.1	104.16	1.32	5.87	1	0	0	0	0	0.66	0.96	1	1	1	0	1	0	1	0
274	52	1	170.5	71.7	24.6644	143	95	196	52	128	93	5.4	129.64	1.29	0.93	3	0	1	0	0	0.62	0.52	1	1	0	0	1	1	0	0
275	56	1	174.6	73.1	23.9789	111	64	231	57	149	86	5.6	148.79	1.41	1.84	3	0	0	0	0	0.72	0.55	0	1	0	0	1	1	0	0
276	59	1	169.3	68.4	23.8639	130	89	162	55	46	79	5	109.29	1.34	1.7	2	0	0	0	0	0.54	0.79	0	1	0	0	0	1	0	0
277	56	2	151.7	54.9	23.8562	129	76	154	53	111	103	6.3	118.17	1.34	2.66	1	0	0	1	1	0.61	0.55	0	1	0	0	0	1	0	0
278	62	1	161.9	62.9	23.997	122	68	133	55	79	155	7.6	135.04	1.41	2.45	1	1	1	1	1	0.7	0.74	1	1	1	0	1	1	1	0
279	62	1	166.5	63	22.7254	121	74	215	62	171	102	5.8	125.83	1.62	1.44	2	0	0	0	0	0.42	0.62	0	1	0	0	0	1	0	0
280	60	1	172.8	61.7	20.6632	114	76	157	56	59	87	5.3	122.39	1.15	2.28	2	0	0	0	0	0.45	0.47	0	1	0	0	1	1	1	0
281	60	1	172.4	62	20.8601	117	77	158	59	84	86	5.2	157.06	1.26	1.98	2	0	0	0	0	0.5	0.65	0	1	0	0	1	1	1	0
282	55	1	166.8	69.3	24.9081	139	89	216	54	118	95	5.5	128.01	1.29	0.67	1	0	0	0	0	0.7	0.8	0	1	0	0	0	1	0	0
283	52	2	158.8	51.1	20.2638	108	71	209	96	65	81	5.2	101.57	1.48	1.52	4	0	0	0	0	0.52	0.48	0	1	0	0	0	1	0	0
284	58	2	152.8	44.7	19.1452	124	70	190	74	56	81	5.8	131.62	1.3	2.03	1	0	0	0	0	0.47	0.45	0	0	0	0	0	0	0	0
285	44	1	177.6	77.5	24.5706	146	92	225	52	167	92	5.5	141.3	1.62	2.86	1	0	1	0	0	0.48	0.48	0	0	0	0	0	1	0	0
286	60	1	165.1	66.2	24.2864	135	89	172	62	97	88	5.6	135.89	1.47	2.19	2	1	1	0	0	0.81	0.57	1	1	1	0	1	1	1	0
287	60	1	165.2	58.9	21.5822	126	81	225	84	203	94	5.3	122.33	1.28	2.74	3	0	0	0	0	0.53	0.47	0	1	0	0	0	1	0	0
288	53	1	183.6	76.8	22.7833	110	67	157	60	147	98	5.3	96.97	1.27	2.62	2	0	0	0	0	0.59	0.55	1	1	0	0	0	1	0	0
289	58	1	170	77.6	26.8512	130	70	227	35	214	99	6.4	120.56	1.66	1.36	3	0	0	0	0	0.9	0.9	1	1	0	0	1	1	0	0
290	51	1	176.5	70.9	22.7592	113	71	175	56	83	99	5.9	96.22	1.31	3.27	2	0	0	0	0	0.48	0.63	0	1	0	0	0	1	0	0
291	57	1	175.4	77	25.0283	131	80	158	43	155	136	7	101.01	1.57	1.38	2	1	1	1	1	0.64	0.65	0	0	0	0	0	0	0	0
292	56	2	161.9	59.1	22.5473	143	75	245	52	95	97	5.7	128.68	1.05	4.02	1	0	1	0	0	0.55	0.68	1	1	1	0	1	1	0	0
293	56	1	172.4	71	23.8882	119	70	214	49	82	86	5.4	123.81	1.66	0.06	3	0	0	0	0	0.57	0.55	0	1	0	0	0	1	1	0
294	56	1	171.7	72.3	24.5244	120	75	240	55	145	88	5.1	119.54	1.52	0.07	3	0	0	0	0	0.56	0.54	0	1	0	0	0	1	1	0
295	56	1	170.5	72.1	24.802	128	85	218	52	69	83	5.3	162.31	1.65	0.55	3	0	0	0	0	0.47	0.52	0	1	0	0	0	1	1	0
296	57	2	161.3	45.7	17.565	98	69	215	85	62	82	5.6	142.68	1.28	4.46	1	0	0	0	0	0.55	0.52	0	1	0	0	0	1	0	0
297	50	1	170.5	67.8	23.3228	133	85	210	56	154	96	5.4	130.1	1.49	0.7	3	0	0	0	0	0.53	0.49	0	1	0	0	0	1	0	0
298	62	2	153.5	67.2	28.5202	124	79	151	70	77	94	6.6	114.9	1.22	2.45	1	0	0	0	1	0.56	0.59	0	1	0	0	0	1	0	0
299	55	1	170.8	63.9	21.9041	135	89	193	54	84	94	5.7	100.36	1.21	1.85	3	0	0	0	0	0.54	0.55	0	1	0	0	0	1	1	0
300	62	1	168.6	70.7	24.8716	131	87	191	76	192	210	8.5	117.34	1.2	1.63	3	0	0	0	1	0.82	0.64	0	1	0	1	1	1	0	1
301	53	1	172.9	71.5	23.9175	120	75	138	74	55	93	5.5	94.02	1.21	2.31	2	1	1	0	0	0.65	0.51	0	0	0	0	0	1	0	0
302	79	1	165.2	74.6	27.335	140	81	145	51	95	88	5.7	146.89	1.41	1.93	1	1	1	0	0	0.92	0.85	1	1	1	1	1	1	1	1
303	56	1	168	63	22.3214	111	66	191	43	85	88	5.2	139.49	1.21	1.1	2	0	0	0	0	0.54	0.49	0	1	1	0	0	1	0	0
304	56	1	169.1	73.5	25.704	132	92	156	56	77	99	5.7	110.33	1.15	2.2	2	0	0	0	0	0.55	0.52	1	1	0	0	0	1	0	0
305	68	2	147.7	51.1	23.4239	114	64	202	64	60	110	6.6	117.59	1.14	2.93	1	1	1	0	1	0.76	0.86	0	1	0	0	1	1	0	0
306	55	1	158.4	44.7	17.8155	130	85	228	55	94	84	5.4	144.45	1.39	2.19	3	0	0	0	0	0.45	0.49	1	1	0	0	0	1	0	0
307	56	1	174.1	69.3	22.8631	130	83	208	71	53	71	5.6	114.02	1.2	1.18	2	0	0	0	0	0.66	0.47	0	1	0	0	0	1	0	0
308	56	1	174.7	66.7	21.8545	130	80	201	80	62	81	5.9	110.92	1.17	1.81	2	0	0	0	0	0.67	0.48	0	1	0	0	0	1	0	0
309	58	1	169.7	75.7	26.2865	112	71	262	41	293	93	5.8	137.22	1.34	3.06	2	0	0	0	0	0.54	0.76	0	1	0	0	0	1	0	0
310	65	1	179.6	84.3	26.1345	137	83	99	45	122	147	7.2	134	1.43	2.18	1	1	1	1	1	0.46	0.58	0	0	0	0	0	0	0	0
311	75	1	166.8	73.8	26.5255	135	73	142	52	72	126	7.6	86.09	1.37	2.93	2	1	1	1	1	0.51	0.54	0	1	0	0	0	1	0	0
312	65	1	157.7	63	25.3324	126	82	214	48	113	97	5.6	124.05	1.19	1.74	2	0	0	0	0	0.55	0.59	0	1	0	0	0	1	0	0
313	70	1	166.2	66.5	24.0746	134	81	211	47	185	106	6.6	139.98	1.27	1.14	3	0	0	0	1	0.53	0.53	1	0	0	0	1	0	0	0
314	65	1	170	71.2	24.6367	116	72	170	55	123	101	5.3	129.66	1.26	3.22	2	0	0	0	0	0.68	0.67	0	1	0	0	0	1	0	0
315	65	1	171.5	71.4	24.2756	127	79	174	49	91	93	5.1	134.37	1.07	1.52	1	0	0	0	0	0.59	0.65	1	0	0	0	0	1	0	0
316	65	1	171.5	72.7	24.7176	131	72	153	36	138	89	5.2	114.66	1.04	1.86	1	0	0	0	0	0.61	0.62	1	0	0	0	0	1	0	0
317	66	1	175.8	69.1	22.3584	128	75	202	53	127	83	5.5	119.79	1.37	1.56	2	1	1	0	0	0.57	0.56	0	1	0	0	0	1	0	0
318	58	1	180.3	73.2	22.5175	127	71	211	64	103	96	5.6	116.03	1.42	3.8	1	0	0	0	0	0.7	0.76	1	1	0	0	1	1	0	0
319	55	1	166.3	68.6	24.805	108	74	181	60	45	81	5.2	127.19	0.99	1.41	3	0	0	0	0	0.46	0.52	0	1	0	0	0	1	0	0
320	72	1	166.9	65.8	23.6218	124	78	204	40	184	91	6	122.14	1.35	3.48	1	1	1	0	0	0.56	0.72	1	1	0	0	0	1	0	0
321	72	1	167.4	64.7	23.0884	125	82	187	39	184	86	5.5	131.03	1.45	2.51	1	1	1	0	0	0.65	0.6	1	1	0	0	1	1	1	0
322	65	1	170.3	71.1	24.5155	113	63	175	57	132	95	5.1	115.36	1.23	3.4	1	0	0	0	0	0.67	0.48	1	1	0	0	0	1	1	0
323	59	1	162.9	56.6	21.3292	132	80	187	73	104	94	5.1	107.76	1.5	1.29	4	0	0	0	0	0.6	0.53	1	1	0	0	1	1	0	0
324	64	1	161.2	65.1	25.0525	123	70	295	80	136	105	6.3	142.25	1.49	0.53	2	1	1	0	0	0.83	0.99	1	1	1	1	1	1	1	0
325	59	1	177.3	65.2	20.741	112	64	196	79	63	93	6.5	114.38	1.28	2.47	3	0	0	1	1	0.41	0.64	0	1	0	0	0	1	0	0
326	52	1	168.8	64	22.4613	124	77	228	57	132	80	5.3	129.55	1.23	3.13	1	0	0	0	0	0.52	0.69	0	0	0	0	0	1	0	0
327	55	2	158.8	66.2	26.2517	121	80	150	48	190	85	5.8	125.65	1.11	3.18	1	1	1	0	0	0.49	0.7	0	0	0	0	0	1	0	0
328	66	1	168	77	27.2817	129	79	115	48	90	230	13	101.59	1.55	6.66	3	1	1	0	1	0.81	0.7	0	1	0	0	1	1	0	0
329	58	1	169	70.9	24.8241	129	82	153	59	186	102	5.9	130.94	1.01	2.46	3	0	0	0	0	0.68	0.77	0	1	0	0	0	0	0	0
330	64	1	182.4	79.1	23.7753	118	83	137	44	122	86	5.8	108.32	1.36	5.3	4	0	0	0	0	0.57	0.77	0	1	1	0	1	1	1	1
331	46	2	162.7	59.8	22.5905	121	71	202	76	63	87	5.4	147.31	1.32	3.15	1	0	0	1	1	0.72	0.55	0	0	0	0	1	0	0	0
332	50	1	167.3	62.9	22.4729	123	87	192	73	113	92	4.9	127.32	1.36	2.15	2	0	0	0	0	0.55	0.48	0	0	0	0	0	0	0	0
333	47	1	176.2	68.3	21.9993	107	71	207	65	139	81	5.4	154.56	1.43	1.53	1	0	0	0	0	0.47	0.57	0	1	0	0	0	1	0	0
334	47	1	175.8	68.4	22.1319	133	71	186	60	115	91	5.1	103.25	1.46	0.95	1	0	0	0	0	0.62	0.69	0	1	0	0	1	1	0	0
335	49	1	166.9	73.4	26.3502	125	81	193	59	202	96	5.6	95.05	1.6	6.62	2	1	1	0	0	0.6	0.51	0	0	0	0	0	0	0	0
336	60	1	170.2	67.5	23.3015	121	73	231	69	118	93	5.7	155.61	1.17	0.95	1	0	0	0	0	0.56	0.55	0	1	0	0	0	1	0	0
337	60	1	176.2	86.8	27.9581	134	75	203	37	149	134	7.7	122.69	1.23	0.94	2	0	0	0	1	0.73	0.51	1	0	0	0	1	1	0	0
338	61	1	172.9	61.2	20.4721	126	81	190	72	130	100	5.7	129.01	1.4	0.92	1	1	1	0	0	0.49	0.55	0	1	1	0	0	1	1	0
339	60	1	168.2	71.5	25.2728	112	67	172	89	104	105	5.4	105.65	1.29	1.48	1	1	1	0	0	0.84	1.05	1	1	0	0	1	1	0	0
340	59	1	169	76.7	26.8548	128	75	151	55	98	93	5.9	107.51	1.26	4.34	1	1	1	0	0	0.71	0.74	1	1	0	0	1	1	0	0
341	56	1	171.1	65.2	22.2714	139	95	183	58	121	92	5.3	130.78	1.23	1.56	3	1	1	1	1	0.57	0.77	0	1	0	0	0	1	0	0
342	56	1	175.1	86.8	28.3105	145	84	221	37	241	125	6.8	120	0.96	3.76	1	0	1	0	1	0.65	0.53	1	1	0	0	1	1	0	0
343	62	2	162.1	57.8	21.9969	108	69	201	41	146	94	5.7	133.64	0.9	2.38	1	0	0	0	0	0.54	0.66	0	1	1	0	0	1	0	0
344	61	1	170.9	77.6	26.5691	110	66	219	42	197	88	5.8	126.17	1.15	2.35	3	0	0	0	0	0.78	0.99	1	1	1	1	1	1	0	1
345	60	1	166.2	90.3	32.6908	147	85	195	56	144	141	7.6	128.21	1.79	0.36	2	1	1	1	1	0.68	0.7	1	1	0	0	0	1	0	0
346	56	1	174.4	69.7	22.9161	130	90	162	74	105	126	7	135.04	1.28	1.55	2	1	1	1	1	0.61	0.46	0	1	0	0	0	1	0	0
347	57	1	183	64.1	19.1406	138	82	178	65	209	97	5.7	125.17	1.59	0.05	2	1	1	0	0	0.57	0.58	0	1	1	0	0	1	1	0
348	60	1	172.3	79.2	26.6781	120	80	196	58	108	99	5.8	131.81	0.9	2.49	2	1	1	0	0	0.67	0.58	0	1	0	0	1	1	1	0
349	60	1	180.5	99.7	30.6014	124	70	182	33	127	224	10.7	121.39	1.33	0.63	3	0	0	0	1	0.85	0.71	1	1	0	0	1	1	0	0
350	51	1	172.4	81.6	27.4546	119	73	169	62	115	82	5.1	127.59	1.21	4.78	2	0	0	0	0	0.57	0.48	0	1	0	0	0	1	0	0
351	49	1	167.9	70.7	25.0795	123	71	160	43	84	88	5	135.76	1.36	4.55	2	0	0	0	0	0.54	0.46	0	1	0	0	0	1	0	0
352	54	1	168.7	69.8	24.5259	127	87	261	61	270	101	5.6	141.01	1.33	0.98	2	0	0	0	0	0.68	0.58	0	0	0	0	0	1	0	0
353	59	1	171.2	64.1	21.8701	110	70	171	67	59	107	6.3	136.46	1.21	5.03	2	0	0	0	0	0.46	0.54	0	1	1	0	0	1	1	0
354	59	1	159.6	58.2	22.8485	113	79	200	54	92	96	5.4	124.1	1.08	1.63	2	1	1	0	0	0.57	0.58	1	0	0	0	0	0	0	0
355	55	2	156.2	58.8	24.0999	126	71	228	59	157	101	5.9	131.02	1.2	2.47	1	0	0	0	0	0.62	0.62	1	0	0	0	0	1	0	0
356	58	1	175.8	76.1	24.6233	127	80	230	40	169	104	5.4	124.51	1.37	1.17	2	0	0	0	0	0.64	0.73	1	1	0	0	1	1	0	0
357	54	1	173.2	68.9	22.968	135	82	207	45	120	90	5.3	148.81	1.41	1.22	3	0	0	0	0	0.55	0.57	0	0	0	0	0	1	0	0
358	42	2	165	60.6	22.259	105	68	157	68	55	86	5.6	127.76	1.16	1.86	1	0	0	0	0	0.42	0.43	0	0	0	0	0	0	0	0
359	50	1	165.3	65.2	23.8617	133	89	197	61	231	88	5.2	113.73	1.3	5.87	1	0	0	0	0	0.55	0.53	0	0	0	0	0	1	0	0
360	64	1	175	74.4	24.2939	117	77	207	51	128	103	5.4	105.1	1.32	1.5	2	0	0	0	0	0.61	0.54	0	1	0	0	0	0	0	0
361	46	1	171.4	61.4	20.9	104	73	233	60	79	78	5.3	117.78	1.52	1.82	3	0	0	0	0	0.4	0.44	0	1	0	0	0	1	0	0
362	74	1	165.5	64.9	23.6946	131	67	140	44	179	106	5.9	130.44	1.18	3.17	2	1	1	0	0	0.75	0.88	1	1	0	0	1	1	0	0
363	72	2	154	57.4	24.2031	148	97	147	46	42	86	5.7	105.3	1.29	2.43	4	0	1	0	0	0.49	0.65	1	1	0	1	1	1	0	1
364	48	1	182.3	76.1	22.8987	137	82	182	44	202	108	5.2	139.15	1.27	2.65	3	0	0	0	0	0.48	0.51	0	0	0	0	0	0	0	0
365	62	1	175.9	76.1	24.5953	114	70	183	25	438	94	5.6	133.29	1.12	1.19	3	0	0	0	0	0.57	0.5	0	1	0	0	0	0	0	0
366	51	1	174.9	79.9	26.1196	136	86	156	41	106	87	5.2	119.45	1.68	2.64	3	0	0	0	0	0.55	0.5	0	1	0	0	0	1	0	0
367	56	1	157.9	61.4	24.6266	124	75	219	61	115	92	5.2	157.41	1.26	4.05	2	0	0	0	0	0.49	0.61	1	1	0	0	0	0	0	0
368	49	1	182.3	92.1	27.7132	156	108	207	37	195	97	6	115.83	1.42	1.16	3	0	1	0	0	0.57	0.68	1	1	0	0	1	0	0	0
369	51	1	182.2	66.4	20.0019	126	74	215	100	64	76	5.4	173.45	1.42	1.47	4	0	0	0	0	0.65	0.61	1	1	0	0	0	1	0	0
370	47	1	170.4	75.8	26.1054	111	72	238	53	128	89	5.3	118.52	1.28	3.66	2	0	0	0	0	0.77	0.57	0	1	1	0	1	0	1	0
371	55	1	175.7	74	23.9711	111	66	275	45	163	107	5.4	111.59	1.29	8.1	1	0	0	0	0	0.49	0.47	0	1	0	0	0	1	0	0
372	49	1	164.1	64	23.7664	119	73	234	75	52	88	5.8	118.08	1.52	0.91	2	0	0	0	0	0.47	0.52	0	1	0	0	0	1	0	0
373	44	1	178.6	79.1	24.7978	141	85	191	69	61	94	5.3	101.97	1.6	1.15	3	0	1	0	0	0.46	0.56	0	0	0	0	0	0	0	0
374	50	2	156	63.9	26.2574	110	69	151	82	43	96	6.7	122.57	0.99	4.82	1	0	0	1	1	0.48	0.46	0	1	0	0	0	0	0	0
375	56	1	169.9	65.3	22.6218	120	70	148	50	246	102	6.5	120.51	1.36	1.11	2	0	0	0	0	0.54	0.54	0	0	0	0	0	0	0	0
376	56	2	162.8	55	20.7517	103	58	152	59	65	86	4.9	138.4	1.28	1.15	1	0	0	0	0	0.56	0.54	0	0	0	0	0	0	0	0
377	55	1	162.3	79.8	30.2946	127	80	132	46	86	102	5.8	143.2	1.2	2.06	2	1	1	0	0	0.84	0.83	1	1	0	1	1	1	0	1
378	62	1	166.1	72.3	26.2059	105	84	218	59	88	96	5.7	129.14	1.43	1.79	2	1	1	0	0	0.54	0.84	1	1	0	0	1	1	0	0
379	44	2	162.4	40.2	15.2424	116	72	144	69	53	88	5.4	123.64	1.37	2.38	1	0	0	0	0	0.44	0.44	0	0	0	0	0	0	0	0
380	64	2	162.3	72.3	27.4474	117	62	154	52	117	83	5.5	128.12	1.04	5.05	4	0	0	0	0	0.62	0.68	0	1	0	0	0	0	1	0
381	62	1	169.4	65.3	22.7555	125	77	145	54	120	90	5.4	127.15	1.28	1.7	2	0	0	0	0	0.66	0.78	1	1	1	1	1	1	1	0
382	66	1	164.6	67.9	25.0617	120	75	225	49	128	86	5.2	165.53	1.25	1.51	2	0	0	0	0	0.54	0.55	1	1	0	0	1	1	0	0
383	66	1	163.9	67.6	25.1645	109	73	194	43	89	94	5.1	145.02	1.22	1.14	4	0	0	0	0	0.54	0.59	1	1	1	0	1	1	0	0
384	51	1	169.8	73.7	25.5618	126	87	158	33	231	93	5.5	103.18	1.32	2.05	1	1	1	0	0	0.65	0.66	0	1	1	0	1	1	0	0
385	55	1	165.5	76.1	27.7836	103	57	121	65	121	110	5.8	124.53	1.37	2.44	2	1	1	0	0	0.47	0.47	0	1	0	0	0	1	0	0
386	56	1	178	76.2	24.05	112	66	175	53	61	91	5.4	164.32	1.1	9.55	2	0	0	0	0	0.47	0.47	0	1	0	0	0	1	0	0
387	62	1	173.4	78.7	26.1744	117	78	152	30	263	116	7	152.68	1.09	1.34	2	1	1	1	1	0.69	0.75	1	1	0	0	1	1	0	0
388	54	1	166.2	66.3	24.0022	110	70	171	55	111	89	5.1	126.5	1.27	1.69	1	0	0	0	0	0.56	0.55	0	1	0	0	0	1	0	0
389	51	1	173.2	76.2	25.4015	128	85	175	48	136	86	6.1	88.9	1.51	0.78	3	0	0	0	0	0.52	0.51	0	1	0	0	0	0	0	0
390	73	1	175.1	69	22.5049	124	76	152	57	90	100	5.8	129.57	1.04	5.11	2	0	0	0	0	0.61	0.69	0	0	0	0	0	1	0	0
391	73	1	174.7	66.4	21.7562	120	76	120	63	78	91	5.7	109.61	1.18	3.51	2	0	0	0	0	0.79	0.6	0	1	0	0	0	1	0	0
392	55	1	165.7	71.4	26.0048	104	63	182	50	180	96	5.5	127.08	1.29	2.98	3	0	0	0	0	0.56	0.76	1	1	0	0	1	1	0	0
393	56	1	180	83.1	25.6481	116	69	166	64	81	104	6	126.04	0.96	1.25	3	0	0	0	0	0.72	0.7	0	1	0	0	0	1	0	0
394	78	1	161.5	63.9	24.4994	124	66	152	58	135	132	7.2	142.17	1.22	2.16	2	0	0	1	1	0.77	0.63	1	1	0	0	1	1	0	0
395	78	1	160.2	64	24.9376	120	80	202	57	126	151	7.9	121.08	1.33	7.21	2	0	0	0	1	0.58	0.64	0	1	0	0	1	1	0	0
396	57	1	171.9	70.7	23.9259	140	90	188	58	109	96	5.4	128.99	1.45	1.97	1	0	0	0	0	0.66	0.63	0	1	0	1	0	1	0	0
397	55	1	169	73.5	25.7344	115	75	202	36	111	102	5.8	103.1	1.19	1.26	2	0	0	0	0	0.76	0.71	1	1	0	0	1	1	0	0
398	56	1	173.4	76.4	25.4094	120	71	163	35	193	123	6.9	113.75	1.15	1.69	3	0	0	0	1	0.61	0.56	1	1	0	0	1	1	0	0
399	63	1	168.1	67.1	23.7458	124	72	163	62	105	97	6.4	136.13	1.22	2.46	2	1	1	0	0	0.57	0.44	0	1	0	0	0	1	0	0
400	63	1	167.5	72.6	25.8766	146	84	175	48	240	143	6.1	116.6	1.32	1.79	2	1	1	1	1	0.72	0.54	1	0	1	0	0	1	0	0
401	63	1	179.6	75.7	23.4684	112	75	173	54	105	132	7.2	134.15	1.31	3.88	3	1	1	1	1	0.88	1.01	1	1	0	0	1	1	0	0
402	57	1	173.8	72.8	24.1008	132	86	217	50	152	104	4.8	145.04	1.2	1.8	1	1	1	0	0	0.47	0.52	0	0	0	0	0	0	0	0
403	55	1	174.3	63.6	20.9345	119	81	179	63	107	82	5.2	128.98	1.09	11.33	4	0	0	0	0	0.55	0.65	0	1	1	0	0	1	0	0
404	58	1	166.1	73.9	26.7858	128	77	189	49	89	91	5.1	127.64	1.1	1.06	1	1	1	0	0	0.56	0.71	0	1	0	0	0	1	0	0
405	56	1	170.3	70.2	24.2052	141	94	219	42	160	80	4.7	142.58	1.21	1.54	3	0	1	0	0	0.88	0.81	1	1	1	0	1	1	1	0
406	74	2	158	65.4	26.1977	128	78	183	104	61	89	5.5	127.96	1.46	3.84	1	1	1	0	0	0.69	0.58	0	1	0	0	1	1	0	0
407	57	1	168.2	66.9	23.6469	116	68	172	40	327	101	5.7	123.28	1.35	5.03	1	0	0	0	0	0.45	0.61	0	1	0	0	0	1	0	0
408	54	1	169.6	83.3	28.9596	117	71	229	39	173	101	4.8	128.6	1.3	2.56	3	0	0	0	0	0.61	0.54	1	1	0	0	0	1	0	0
409	51	1	166.2	97.4	35.2612	147	82	149	43	243	117	6.4	135.59	1.48	2.2	2	1	1	0	0	0.49	0.48	0	0	0	0	0	1	0	0
410	54	1	169.4	77	26.8327	139	87	222	39	487	95	5.2	162.28	1.32	0.71	4	0	0	0	0	0.66	0.59	1	1	0	0	0	1	0	0
411	54	1	170.1	74	25.5754	163	90	194	46	431	103	5.2	136.67	1.38	1.03	3	1	1	0	0	0.62	0.52	0	1	0	0	0	1	0	0
412	52	1	170.3	80.5	27.7566	131	77	180	42	279	98	6.4	142.54	1.37	2.18	3	1	1	0	0	0.48	0.48	0	0	0	0	0	1	0	0
413	48	1	178.4	67.8	21.303	135	89	307	78	149	115	5.7	134.44	1.1	1.73	3	0	0	0	0	0.57	0.65	0	0	0	0	0	0	0	0
414	50	1	177	77	24.5779	148	91	203	72	292	91	5.2	167.01	1.29	0.5	2	0	1	0	0	0.51	0.55	1	1	0	0	1	1	0	0
415	48	1	165.8	82.7	30.0841	131	87	125	41	119	84	6.1	101.78	1.23	3.82	2	1	1	0	0	0.67	0.61	1	0	0	0	0	1	0	0
416	55	1	171	82.6	28.248	119	71	172	46	197	101	5.9	144.47	1.49	0.98	3	1	1	0	0	0.67	0.57	0	1	0	0	0	1	0	0
417	55	1	171.7	81.8	27.7468	127	89	179	50	142	110	6.1	125.34	1.25	0.78	3	1	1	0	0	0.68	0.59	1	1	0	0	0	1	0	0
418	55	1	176.5	79.6	25.5519	123	80	205	36	336	83	5.7	145.73	1.06	2.09	2	0	0	0	0	0.51	0.54	0	0	0	0	0	0	0	0
419	55	1	176.2	80.8	26.0255	142	81	189	48	341	98	5.5	103.16	1.52	1.38	2	0	1	0	0	0.55	0.62	0	1	0	0	0	0	0	0
420	56	1	162.7	67.1	25.3482	113	67	184	81	57	85	5.6	141.16	1.21	2.37	2	0	0	0	0	0.53	0.6	0	1	0	0	0	1	1	0
421	55	1	169.3	65.9	22.9917	114	73	212	87	96	85	5.6	132.68	1.31	1.7	1	0	0	0	0	0.49	0.46	1	1	0	0	0	1	0	0
422	54	1	168.7	73.1	25.6855	120	87	133	43	169	87	5.4	141.41	1.06	1.55	3	0	0	0	0	0.56	0.6	0	0	0	0	0	0	0	0
423	53	1	165.9	75.5	27.4318	142	94	248	40	228	82	5.6	157.31	1.45	3.47	2	0	1	0	0	0.53	0.76	1	1	0	0	1	1	0	0
424	55	1	174.3	76.4	25.1477	140	100	220	64	103	87	5.7	128.21	1.12	0.73	1	0	0	0	0	0.52	0.6	0	1	0	0	0	1	0	0
425	54	1	167.4	86.5	30.8678	148	86	170	38	167	101	5.9	136.83	1.21	4.2	1	1	1	0	0	0.61	0.82	0	0	1	0	0	0	0	0
426	58	1	164.5	77.4	28.6028	123	77	141	55	70	98	6.1	155.01	1.1	2.65	3	1	1	0	0	0.54	0.77	0	1	0	0	0	0	0	0
427	49	1	173.1	85.6	28.568	135	90	157	49	116	136	7.1	110.79	1.11	2.03	1	1	1	0	1	0.63	0.53	1	1	0	0	0	1	0	0
428	57	1	168	63.8	22.6049	133	83	181	63	131	87	5.3	124.41	1.28	3.41	2	1	1	0	0	0.59	0.79	0	1	0	0	1	1	0	0
429	55	1	164.9	69.4	25.5222	108	69	218	49	113	88	5.4	139.5	1.36	4.04	2	0	0	0	0	0.6	0.53	0	1	1	0	1	1	1	0
430	56	1	174	79.8	26.3575	133	77	203	51	146	98	5.7	154.38	1.19	0.46	2	0	0	0	0	0.68	0.71	0	1	0	0	0	1	0	0
431	58	1	169.5	68.6	23.8773	114	71	244	53	186	114	6.6	134.08	1.31	1.03	2	0	0	0	1	0.61	0.66	0	0	0	0	0	0	0	0
432	58	1	169.5	69.1	24.0513	117	71	241	54	126	116	6.3	116.36	1.4	0.96	2	0	0	0	0	0.69	0.65	1	0	0	0	1	0	0	0
433	53	1	167.9	77	27.3143	109	65	185	46	102	94	5.3	105.8	1.43	0.92	1	0	0	0	0	0.52	0.44	0	0	0	0	0	1	0	0
434	63	2	153.7	59.5	25.1866	110	60	204	47	107	101	5.9	102.95	1.23	2.09	1	0	0	0	0	0.77	0.76	1	1	0	0	1	1	0	0
435	63	2	160.6	60	23.2627	115	69	255	59	86	84	6	89.98	1.22	5	1	0	0	0	0	0.72	0.79	0	1	0	0	1	1	0	0
436	54	1	172.2	70.2	23.674	127	83	179	66	99	94	5	125.94	1.3	0.83	2	0	0	0	0	0.61	0.73	0	1	0	0	1	1	0	0
437	37	1	184.5	86.4	25.3817	118	74	165	47	126	105	5.2	135.98	1.24	1.39	3	0	0	0	0	0.74	0.7	0	1	0	0	0	0	0	0
438	56	1	170.3	56.8	19.5848	124	76	182	62	56	84	5.2	160.25	1.37	3.5	3	0	0	0	0	0.65	0.63	0	0	1	0	0	1	0	0
439	55	2	160.9	60.2	23.2533	102	61	208	64	82	80	5.8	104.3	1.12	2.37	4	0	0	0	0	0.45	0.53	0	1	0	0	0	1	0	0
440	43	1	168.1	66.8	23.6396	119	72	189	62	118	87	4.9	115.68	1.36	2.34	2	0	0	0	0	0.49	0.44	0	1	0	0	0	0	0	0
441	45	1	187.8	105.4	29.8847	126	108	241	54	239	103	5.9	120.26	1.18	1.99	3	0	0	0	0	0.6	0.55	0	1	0	0	0	1	0	0
442	61	2	164.7	52.6	19.3909	105	66	258	87	98	92	5.5	147.48	1.55	1.8	4	0	0	0	0	0.67	0.53	0	0	0	0	0	1	0	0
443	56	1	163.7	71.8	26.7934	117	75	231	46	172	81	5.3	149.85	1.26	3.08	3	0	0	0	0	0.57	0.49	0	1	0	0	0	1	0	0
444	48	1	170.6	52.8	18.1416	111	77	161	70	63	90	5.6	118.33	1.47	3.44	2	0	0	0	0	0.43	0.47	0	0	0	0	0	0	0	0
445	59	1	169.8	85.2	29.5505	135	80	124	44	159	140	6.5	117.34	1.39	1.34	2	1	1	1	1	0.58	0.62	0	0	1	0	0	1	1	0
446	74	2	165	61.9	22.7365	128	77	168	54	79	118	6.7	122.73	1.26	0.86	4	1	1	1	1	0.97	0.82	0	1	0	0	1	1	1	0
447	43	1	173.6	84.9	28.1714	122	71	195	31	202	92	5.7	146.26	1.14	1.38	3	0	0	0	0	0.64	0.51	0	0	0	0	0	1	0	0
448	46	1	170.1	69	23.8474	111	68	186	42	117	96	5.3	101.37	1.43	1.62	2	0	0	0	0	0.62	0.6	0	0	0	0	0	0	0	0
449	51	1	174.9	73.5	24.0275	130	82	196	54	147	188	8.5	135.8	1.47	5.68	2	0	0	0	1	0.64	0.62	0	1	0	0	1	0	0	0
450	57	1	165.2	68.9	25.2464	111	70	145	68	85	75	5.4	116.02	1.4	0.65	3	1	1	0	0	0.51	0.62	0	1	0	0	1	1	0	0
451	53	1	169.5	68.5	23.8425	150	99	208	32	687	96	5.7	136.49	1.12	1.57	3	0	1	0	0	0.58	0.49	0	1	0	0	0	1	0	0
452	51	1	166.7	78.9	28.3926	124	75	160	22	203	133	8.3	121.69	1.38	2.34	2	1	1	1	1	0.5	0.7	0	1	0	0	0	1	0	0
453	56	1	164.3	61	22.5972	103	75	126	64	82	81	5.5	131.07	1.55	1.88	2	0	0	0	0	0.56	0.59	0	1	0	0	0	0	0	0
454	56	1	166.2	59.7	21.6129	95	67	132	79	49	79	5.5	112.03	1.44	1.47	2	0	0	0	0	0.55	0.47	0	1	0	0	0	0	0	0
455	56	1	174.8	66.7	21.8295	134	85	173	64	66	88	5.1	117.59	1.35	5.47	2	0	0	0	0	0.62	0.6	0	0	0	0	0	0	1	0
456	56	1	175.1	67.3	21.9504	129	90	169	65	77	92	5.4	143.56	1.76	3.19	3	0	0	0	0	0.56	0.54	1	0	0	0	0	1	1	0
457	56	1	178.2	79.8	25.1297	115	68	216	47	224	99	6	136.09	1	2.31	1	0	0	0	0	0.61	0.59	1	1	0	0	0	1	0	0
458	56	1	172.3	70.9	23.8823	115	76	140	56	80	97	5.5	133.87	1.44	2.19	2	0	0	0	0	0.42	0.58	0	1	0	1	0	1	0	0
459	56	1	172.7	72.4	24.2747	117	74	132	46	107	93	5.5	96.43	1.17	1.79	2	0	0	0	0	0.59	0.54	0	1	1	0	0	1	0	0
460	38	2	157.9	71.3	28.5973	120	80	225	55	247	79	5.2	137.37	1.12	2.73	1	0	0	0	0	0.45	0.43	0	0	0	0	0	0	0	0
461	38	2	157.7	63.3	25.4531	120	76	188	58	112	85	5	109.25	1.13	1.09	1	0	0	0	0	0.44	0.44	0	0	0	0	0	0	0	0
462	56	1	175	75.7	24.7184	161	100	218	84	132	130	6.6	153.1	1.37	1.54	2	0	1	1	1	0.79	0.59	0	1	0	0	0	1	0	0
463	52	1	174.1	81.2	26.7891	115	68	191	48	363	90	5.7	117.62	1.52	2.87	2	0	0	0	0	0.58	0.58	0	0	0	1	0	1	0	0
464	50	1	180.3	76.4	23.5018	137	84	233	64	85	84	4.9	117.29	1.4	3.56	1	0	0	0	0	0.74	0.57	0	1	0	0	0	0	0	0
465	42	1	177.7	66.4	21.0278	97	53	115	42	40	89	4.9	138.53	1.24	1.56	1	0	0	0	0	0.54	0.48	0	1	0	0	0	1	0	0
466	51	1	182.9	77.3	23.1075	118	73	195	35	106	79	5.9	127.96	1.23	2.83	1	1	1	0	0	0.54	0.7	0	1	0	0	1	1	0	0
467	49	1	167.4	67	23.9091	121	72	127	37	198	152	6.8	119.44	1.68	0.9	3	0	0	1	1	0.57	0.57	0	1	0	0	0	1	0	0
468	51	2	156.6	56.1	22.876	135	87	189	61	158	90	5.2	94.16	1.18	1.84	1	0	0	0	0	0.54	0.53	0	1	0	0	0	1	0	0
469	45	1	175.9	73.7	23.8197	126	71	173	58	149	88	4.9	105.3	1.35	0.99	2	0	0	0	0	0.48	0.55	0	0	0	0	0	1	0	0
470	50	1	169.3	64.9	22.6428	107	68	161	33	164	83	5.2	133.35	1.32	1.47	3	0	0	0	0	0.52	0.44	0	0	0	0	0	0	0	0
471	43	1	178.8	91.8	28.7149	165	100	186	45	149	93	5	134.8	1.28	4.65	2	0	1	0	0	0.66	0.71	0	0	0	0	0	1	0	0
472	64	1	180.2	79.8	24.575	117	67	198	58	189	99	6.1	124.84	1.11	1.36	3	0	0	0	0	0.78	0.48	0	1	0	0	1	1	1	0
473	48	1	172.4	79.1	26.6135	141	88	217	65	214	89	5.4	142.9	1.3	0.88	3	0	1	0	0	0.53	0.53	0	0	0	0	0	1	0	0
474	49	1	177.5	79.8	25.3283	139	81	135	59	81	99	5.5	135.02	1.21	0.92	1	0	0	0	0	0.6	0.5	0	1	0	0	0	1	0	0
475	47	1	167.2	78.4	28.0442	124	80	193	43	187	91	5.1	127.9	1.39	1.51	2	0	0	0	0	0.54	0.56	0	1	0	0	0	1	0	0
476	43	1	176.1	78.1	25.1844	122	75	213	47	244	89	5.4	155.43	1.25	2.75	3	0	0	0	0	0.45	0.52	0	1	0	0	0	1	0	0
477	45	1	179.7	79.3	24.5571	129	88	214	76	98	108	5.6	99.45	1.22	0.78	2	0	0	0	0	0.63	0.58	0	1	0	0	0	1	0	0
478	43	1	168.5	71.8	25.2886	109	67	202	48	80	88	5.2	137.02	1.29	1.59	1	0	0	0	0	0.44	0.41	0	1	1	0	1	1	1	0
479	48	1	168.4	75.8	26.7291	130	80	156	52	185	151	7.2	139.2	1.5	0.77	3	0	0	1	1	0.59	0.65	0	1	0	1	0	1	0	0
480	48	1	168.4	77.1	27.1876	130	85	187	56	124	152	7.4	128.09	1.41	1.15	3	0	0	1	1	0.58	0.71	1	1	0	1	0	1	0	0
481	47	1	172.4	68.1	22.9125	114	73	159	37	95	81	4.9	122.51	1.27	2.22	2	0	0	0	0	0.45	0.53	0	0	0	0	0	0	0	0
482	56	1	164.8	54.7	20.1406	118	70	160	65	50	89	5.1	127.91	1	2.35	3	0	0	0	0	0.49	0.46	0	1	0	0	0	1	0	0
483	57	1	163.4	58.4	21.873	106	67	212	62	84	97	5.9	121.06	1.36	2.1	4	0	0	0	0	0.49	0.6	0	1	0	0	0	1	0	0
484	41	2	160.3	51.6	20.0809	107	66	178	62	111	84	5.1	132.12	1.22	1.15	1	0	0	0	0	0.58	0.56	0	1	0	0	0	0	0	0
485	41	2	161	52.6	20.2924	98	57	177	64	94	82	5.1	92.38	1.27	1.42	1	0	0	0	0	0.5	0.5	0	0	0	0	0	1	0	0
486	42	1	175.9	74.5	24.0782	111	66	181	54	52	97	5.4	132.07	1.38	0.76	1	0	0	0	0	0.51	0.5	0	1	0	0	0	1	0	0
487	49	2	171.3	54	18.4026	117	77	189	109	52	94	5.5	129.52	1.48	3.4	1	0	0	0	0	0.58	0.53	0	0	0	0	0	0	0	0
488	42	1	183	74.2	22.1565	108	63	145	56	102	93	5	115.34	1.46	5.05	1	0	0	0	0	0.52	0.43	0	1	0	0	0	1	0	0
489	83	1	158.2	62.8	25.0927	132	76	223	78	100	92	5	81.75	1.48	4.3	4	0	0	0	0	0.66	0.56	0	1	0	0	0	1	1	0
490	42	2	162.7	58.8	22.2127	104	60	206	59	121	99	5.7	104.32	1.5	3.02	4	0	0	0	0	0.45	0.44	0	0	0	0	0	0	0	0
491	41	1	170.4	70.5	24.2801	138	82	234	79	82	81	5.6	110.71	1.45	1.64	3	0	0	0	0	0.51	0.5	0	0	0	0	0	1	0	0
492	51	2	152.1	55.8	24.1199	110	68	167	61	128	97	5.8	94.3	0.93	2.88	1	0	0	0	0	0.49	0.6	0	0	0	0	0	0	0	0
493	51	1	174.3	76.2	25.0819	133	81	159	72	194	85	5.6	127.2	1.12	1.38	3	0	0	0	0	0.75	0.61	0	0	0	0	0	1	0	0
494	51	1	167.1	81.4	29.1522	120	80	208	48	110	103	5.3	120.37	1.37	0.32	1	0	0	0	0	0.5	0.75	0	1	0	0	0	1	0	0
495	53	1	166.9	58.4	20.9653	118	70	172	57	154	82	5.8	110.38	1.32	1.34	1	0	0	0	0	0.63	0.62	0	1	1	0	1	1	1	0
496	41	2	170.1	82.1	28.3749	119	76	209	55	137	103	5.4	102.64	1.33	3.63	1	0	0	0	0	0.47	0.48	0	0	0	0	0	0	0	0
497	49	2	155.7	51.4	21.2024	106	61	135	58	96	86	5.3	140.02	1.32	0.06	1	0	0	0	0	0.43	0.49	0	0	0	0	0	0	0	0
498	41	2	162.8	50	18.8652	112	63	141	74	66	92	5.5	109.49	1.19	0.59	1	0	0	0	0	0.43	0.5	0	0	0	0	0	0	0	0
499	43	1	166	68.8	24.9673	107	55	191	43	144	85	5.3	126.29	1.15	1.15	3	0	0	0	0	0.56	0.45	0	0	0	0	0	0	0	0
500	43	1	165.9	69.5	25.2518	101	62	183	50	106	91	5.1	121.46	1.32	1.05	3	0	0	0	0	0.54	0.54	0	0	0	0	0	0	0	0
501	55	1	181.4	69.4	21.0904	126	78	169	58	112	89	6	132.64	1.4	2.36	3	0	0	0	0	0.47	0.51	0	1	0	0	0	1	0	0
502	53	1	176.7	70.7	22.6436	115	72	230	66	64	92	5.3	108.97	1.26	1.16	1	0	0	0	0	0.6	0.54	0	0	0	0	0	1	0	0
503	55	1	172.8	84.8	28.3993	119	74	154	30	109	86	5.1	127.29	1.06	0.64	3	0	0	0	0	0.65	0.56	0	0	0	0	0	1	0	0
504	59	1	174.9	81.4	26.61	123	76	169	45	187	87	5	127.11	1.27	2.42	2	0	0	0	0	0.59	0.58	1	1	0	0	0	1	0	0
505	53	1	163.5	73	27.3078	112	70	146	45	109	137	7.4	121.95	2.22	0.03	3	1	1	1	1	0.57	0.71	0	0	0	0	0	1	0	0
506	52	1	165.8	80.5	29.2838	131	77	207	57	85	93	5.1	131.13	1.27	0.76	1	1	1	0	0	0.65	0.58	0	1	0	0	0	1	0	0
507	49	1	173.3	82.7	27.5365	116	71	172	43	175	93	5	147.27	1.24	2	2	1	1	1	1	0.55	0.64	0	0	0	0	0	0	0	0
508	47	1	184	88.6	26.1697	134	87	151	64	133	87	5.4	117.9	1.25	1.76	2	1	1	0	0	0.57	0.65	0	0	0	0	1	0	0	0
509	53	1	177.2	80.3	25.5734	135	95	235	43	164	122	6.1	101.97	1.26	3.09	2	0	0	0	0	0.47	0.42	1	0	0	0	0	0	0	0
510	53	1	168.1	74.2	26.2584	111	71	169	99	92	90	5.5	116.1	1.11	4.45	1	0	0	0	0	0.67	0.62	0	1	0	0	0	1	0	0
511	55	1	174.1	87.2	28.7686	125	84	188	62	214	128	6.6	102.68	1.39	3.22	1	0	0	0	1	0.7	0.78	1	0	0	0	0	1	0	0
512	52	1	177.6	90.9	28.8189	114	63	164	52	214	81	6.1	124.9	1.19	1.57	3	1	1	0	0	0.61	0.56	0	0	0	0	1	1	0	0
513	56	1	168.6	63.8	22.4443	118	73	135	61	63	85	5.4	135.32	1.15	0.49	3	1	1	0	0	0.64	0.64	0	0	0	0	0	1	0	0
514	56	1	174.7	70.1	22.9685	124	72	200	41	144	91	5.6	125.78	1.27	1.24	3	0	0	0	0	0.59	0.76	0	1	0	0	1	1	0	0
515	56	1	163	66.6	25.0668	143	103	197	49	91	106	5.8	135.48	1.6	1.56	2	0	1	0	0	0.9	1.01	1	1	0	0	1	1	1	0
516	43	2	162	58	22.1003	118	78	179	67	59	87	5.4	107.76	1.19	4.29	1	0	0	0	0	0.51	0.59	0	0	0	0	0	1	0	0
517	39	2	165.6	65	23.7024	109	68	172	76	53	90	4.9	125.96	1.02	1.42	1	0	0	0	0	0.4	0.49	0	0	0	0	0	0	0	0
518	46	2	170.9	66	22.5975	123	73	158	29	104	95	5.2	126.9	0.92	5.65	1	0	0	0	0	0.67	0.66	1	1	0	0	1	1	0	0
519	46	1	162.5	73.1	27.6828	112	70	149	55	67	82	4.8	136.61	1.72	1.18	1	0	0	0	0	0.46	0.49	0	1	0	0	0	0	0	0
520	48	1	170.1	71.2	24.6077	133	87	154	80	84	94	5.9	134.54	1.17	1.1	2	1	1	0	0	0.69	0.67	0	1	0	0	0	1	0	0
521	44	2	162.5	51.6	19.5408	112	68	225	71	120	84	5.4	130.34	0.93	3.53	1	0	0	0	0	0.48	0.46	0	0	0	0	0	0	0	0
522	46	2	162.5	48.7	18.4426	103	66	219	90	112	85	5.1	151.62	1.26	3.49	1	1	1	0	0	0.48	0.43	0	1	0	0	0	0	0	0
523	40	2	170	68.7	23.7716	116	68	208	52	104	103	5.7	131.13	1.16	1.99	1	0	0	0	0	0.47	0.57	0	0	0	0	0	0	0	0
524	40	2	163.3	56.8	21.2998	103	63	225	54	140	86	5.3	129.61	1.35	1.66	1	0	0	0	0	0.57	0.52	0	0	0	0	0	1	0	0
525	47	2	167.4	53.9	19.2344	130	76	172	62	64	86	5	101.05	1.03	3.78	1	1	1	0	0	0.65	0.77	0	0	1	0	0	1	1	0
526	40	2	167.6	61.7	21.9653	114	74	129	53	56	84	5	119.35	1.29	4.52	1	0	0	0	0	0.59	0.56	0	0	0	0	0	0	0	0
527	48	2	162.6	62.3	23.5639	127	75	206	100	38	84	5.7	108.19	1.09	2.06	2	0	0	0	0	0.47	0.48	0	0	0	0	0	1	0	0
528	60	1	164.1	72.9	27.0714	124	77	144	53	78	152	7	124.96	1.39	2.59	2	0	0	1	1	0.6	0.64	0	1	0	0	0	1	1	0
529	52	1	166.8	84.3	30.2995	130	80	181	38	230	91	5.6	130.37	1.15	2.98	4	0	0	0	0	0.59	0.52	0	0	0	0	0	1	0	0
530	50	1	174.5	75.5	24.7945	122	76	215	33	244	89	5.8	157.16	1.52	1.16	3	1	1	0	0	0.67	0.57	0	0	0	0	0	0	0	0
531	53	1	170.4	61.6	21.2149	100	60	197	40	126	82	5.7	132.7	1.23	2.58	2	0	0	0	0	0.58	0.5	0	1	0	0	0	1	0	0
532	58	1	171.2	67.1	22.8936	136	86	184	72	38	85	5.3	153.63	1.37	1.78	2	1	1	0	0	0.52	0.61	0	0	0	0	0	1	0	0
533	59	1	164.8	79.6	29.3088	125	86	178	40	149	114	6.5	139.38	1	1.27	3	0	0	0	0	0.87	0.77	0	0	1	0	0	0	0	0
534	59	1	164.1	80	29.708	119	73	184	44	98	120	7.3	160.39	1.22	1.34	3	0	0	0	1	0.87	0.61	1	1	1	0	1	1	0	0
535	58	1	169	84.7	29.6558	132	82	215	40	129	95	5	144.11	1.11	2.73	3	0	0	0	0	0.55	0.45	0	1	0	0	0	0	0	0
536	54	1	175.1	89.6	29.2237	130	70	181	47	84	125	6.5	110.87	1.5	1.2	2	0	0	0	0	0.57	0.54	0	0	0	0	0	0	0	0
537	54	1	175.4	86.5	28.1162	143	93	181	57	53	111	6.5	109.37	1.37	1.37	2	0	1	0	0	0.48	0.46	0	0	0	0	0	0	0	0
538	48	1	173.3	66.4	22.1091	141	86	223	47	174	80	5.4	174.98	1.19	1.45	1	0	1	0	0	0.56	0.63	0	0	0	0	0	1	0	0
539	54	1	179.8	67.5	20.8797	140	89	222	53	76	86	5	158.6	1.44	2.97	3	0	0	0	0	0.66	0.62	0	1	0	0	0	1	0	0
540	54	1	180	72.4	22.3457	117	65	191	43	81	86	5.1	160.56	1.23	3.09	3	0	0	0	0	0.52	0.76	1	1	0	0	0	1	0	0
541	62	1	174.9	76.1	24.8774	130	70	157	39	169	94	6.5	96.72	0.97	4.3	2	0	0	0	0	0.69	0.64	0	1	0	0	1	1	0	0
542	48	1	174	73.4	24.2436	118	72	202	63	103	96	5.2	153.58	1.24	1.3	3	0	0	0	0	0.43	0.45	0	0	0	0	0	0	0	0
543	53	1	166.4	68.3	24.6669	130	74	299	57	137	74	5.5	135.91	1.42	1.5	2	0	0	0	0	0.8	0.47	0	1	0	0	1	1	0	0
544	49	1	175.6	80	25.9442	135	84	238	59	276	89	5.6	152.85	1.35	2.57	2	0	0	0	0	0.54	0.63	0	1	0	0	0	1	0	0
545	58	1	172.2	67.3	22.696	160	100	166	54	81	93	5.7	117.43	1.11	1.21	3	0	1	0	0	0.49	0.59	0	1	1	1	0	1	1	1
546	50	1	170.3	74.2	25.5844	130	90	304	46	318	96	5.7	131.51	1.38	1.64	3	1	1	0	0	0.56	0.49	1	0	0	0	0	0	0	0
547	61	1	160.4	62.1	24.137	150	90	232	60	122	109	6.3	107.34	1.37	1.8	3	0	1	0	0	0.62	0.71	1	1	1	0	0	1	0	0
548	61	1	166.7	70.3	25.2979	119	79	112	46	44	117	6.1	114.85	1.32	0.69	1	0	0	1	1	0.76	0.63	0	1	0	0	0	1	1	0
549	60	2	160	64.9	25.3516	127	67	226	67	66	74	5.6	132.61	1.32	0.81	4	0	0	0	0	0.61	0.6	0	1	0	0	0	1	0	0
550	52	1	173	67.3	22.4866	140	97	221	53	161	100	6.1	134.01	1.5	0.8	3	0	0	0	0	0.54	0.56	0	0	0	0	0	1	0	0
551	48	2	169.6	57.4	19.9554	109	71	195	109	74	78	4.9	132.86	1.27	4.26	1	0	0	0	0	0.45	0.45	0	0	0	0	0	0	0	0
552	57	1	169.5	67.1	23.3552	125	80	221	69	116	83	5.5	104.55	1.5	2.04	2	0	0	0	0	0.63	0.57	0	1	0	0	0	1	0	0
553	49	1	172.7	55.1	18.4743	120	70	215	81	93	86	5.4	131.32	1.48	2.23	3	0	0	0	0	0.5	0.47	0	1	0	0	0	1	0	0
554	52	1	178.5	82.4	25.8613	125	76	252	51	245	85	5.6	121.3	1.35	2.04	2	0	0	0	0	0.61	0.45	0	0	0	0	0	1	0	0
555	56	2	156.3	55.7	22.8001	124	73	197	51	127	78	5.8	126.08	1.09	2.32	1	0	0	0	0	0.67	0.61	0	1	0	0	0	1	0	0
556	59	1	182.7	96.5	28.9101	134	89	198	38	222	103	5.7	94.95	1.1	1.98	3	0	0	0	0	0.67	0.71	1	1	0	0	1	1	0	0
557	48	2	163.5	73.9	27.6445	117	66	172	50	86	88	5.5	126.91	1.31	1.74	1	0	0	0	0	0.62	0.7	0	0	0	0	0	0	0	0
558	42	1	169.1	89.7	31.3693	131	84	248	51	624	93	5.4	172.22	1.23	2.5	2	0	0	0	0	0.75	0.57	0	1	0	0	0	0	0	0
559	43	1	170.3	73	25.1706	109	74	251	71	125	96	5.4	138.39	1.37	1.38	1	0	0	0	0	0.5	0.61	0	1	0	0	0	0	0	0
560	38	2	165.5	61	22.2707	117	67	179	68	68	92	5.6	123.14	0.81	3.11	1	0	0	0	0	0.46	0.44	0	0	0	0	0	0	0	0
561	43	1	165.4	66.2	24.1984	128	87	183	47	195	105	5.6	94.88	1.37	2.63	1	0	0	0	0	0.51	0.55	1	1	0	0	1	1	0	0
562	46	1	167.9	60.1	21.3193	136	87	239	70	80	76	5.1	116.67	1.57	2.57	1	0	0	0	0	0.48	0.54	0	1	0	0	0	1	0	0
563	51	1	176.3	71.6	23.0361	102	65	201	53	104	92	5.4	114.8	1.39	2.35	1	0	0	0	0	0.45	0.44	0	1	0	0	0	1	0	0
564	61	1	173	78.7	26.2956	124	80	205	31	134	107	6.1	121.01	1.1	2.42	3	1	1	0	0	0.79	0.71	1	1	1	0	1	1	0	0
565	61	1	171.7	66.9	22.6927	100	60	114	39	76	91	5.4	86.33	1.4	1.84	3	1	1	0	0	0.74	0.64	1	1	1	0	1	1	0	0
566	53	1	169.3	66.9	23.3406	117	72	279	67	227	83	5.2	119.02	1.1	2.16	2	0	0	0	0	0.52	0.62	0	1	0	0	0	1	0	0
567	39	1	185.4	77.6	22.5758	128	80	243	38	679	91	5.3	125.61	1.51	6.27	3	0	0	0	0	0.5	0.59	0	0	0	0	0	0	0	0
568	49	1	176.4	72.5	23.2992	128	86	203	43	83	88	5.1	110.45	1.43	1.12	1	0	0	0	0	0.53	0.53	0	1	0	0	0	1	0	0
569	40	1	172	79.7	26.9402	128	82	172	63	117	93	5.5	131.56	1.15	0.28	1	0	0	0	0	0.47	0.4	0	0	0	0	0	1	0	0
570	48	1	176.6	79	25.3306	124	74	246	54	111	96	5.5	147.55	1.43	0.96	3	0	0	0	0	0.52	0.65	0	1	0	0	0	1	0	0
571	47	1	177.8	84.2	26.6347	133	85	167	53	107	104	5.1	103.16	1.26	2.75	2	0	0	0	0	0.71	0.59	1	1	0	0	0	1	0	0
572	51	1	174	79.8	26.3575	117	75	207	41	232	93	5.7	124.56	1.49	1.3	3	0	0	0	0	0.55	0.61	0	0	0	0	0	1	0	0
573	61	1	171.7	72.2	24.4904	130	80	169	37	363	127	5.8	133.2	1.26	2.23	3	0	0	0	0	0.65	0.68	1	1	0	0	0	1	0	0
574	62	1	170.6	71.5	24.5668	137	93	228	53	129	111	5.7	141.31	1.34	2.02	2	0	0	0	0	0.93	0.79	1	1	1	0	1	1	0	0
575	49	1	169.1	68.2	23.8505	135	90	195	58	107	97	5.6	115.79	1.27	3.84	1	0	0	0	0	0.48	0.47	0	1	0	0	0	1	0	0
576	74	1	159.9	58.5	22.8802	124	72	186	69	117	95	5.2	105.13	1.16	2.65	2	0	0	0	0	0.59	0.83	1	1	0	0	0	1	0	0
577	70	2	156.6	61.8	25.2003	112	65	186	61	70	94	5.7	118.94	1.22	2.97	1	1	1	0	0	0.77	0.48	0	1	0	0	0	0	0	0
578	56	1	171.1	76.6	26.1655	140	93	179	36	212	102	5.2	155.35	1.15	3.62	2	0	0	0	0	0.55	0.61	0	0	0	0	0	0	0	0
579	52	1	175.4	88.2	28.6688	135	91	221	48	204	92	5.5	108.76	1.5	1.66	2	0	0	0	0	0.58	0.56	0	1	0	0	0	1	0	0
580	62	1	180.9	82	25.0574	120	78	145	47	99	98	5.7	152.85	1.1	2.06	1	0	0	0	0	0.5	0.48	0	1	0	0	0	1	0	0
581	62	1	181.4	83.4	25.345	117	82	111	38	114	95	6	123.66	0.96	2.91	1	0	0	0	0	0.57	0.49	0	1	0	0	0	1	0	0
582	62	1	180.5	83	25.4756	121	74	94	45	76	106	5.7	135.39	1.09	3.58	2	0	0	0	0	0.55	0.52	0	1	0	0	0	1	0	0
583	55	1	177.1	78.8	25.124	124	82	211	49	186	103	5.4	116.45	1.39	0.69	3	0	0	0	0	0.6	0.76	0	1	1	0	1	1	0	0
584	55	1	166.8	65.8	23.6501	138	79	244	77	177	82	5	112.11	1.41	1.29	2	0	0	0	0	0.72	0.65	0	1	0	0	1	1	1	0
585	58	1	164.4	60.9	22.5327	109	68	188	58	142	83	5.7	130.76	1.4	2.07	3	0	0	0	0	0.57	0.57	0	1	0	0	0	1	0	0
586	51	2	155.8	61.9	25.5009	115	74	175	80	109	89	5.2	93.7	1.11	1.02	1	0	0	0	0	0.68	0.7	0	0	0	0	0	1	0	0
587	63	1	165.2	61.4	22.4982	113	75	184	56	110	127	6	110.88	1.26	0.66	2	0	0	1	1	0.7	0.67	0	1	0	0	1	1	1	1
588	55	1	168.7	65.8	23.1204	113	84	153	79	108	79	5.3	129.74	1.39	0.76	2	1	1	0	0	0.57	0.64	0	0	0	0	0	1	0	0
589	55	1	173.5	60.7	20.1646	90	65	134	48	76	92	5.6	98.09	1.3	4.75	2	0	0	0	0	0.52	0.51	0	0	0	0	0	1	0	0
590	63	1	174.6	78.1	25.619	105	69	192	55	122	106	6.2	114.21	1.24	2.57	2	0	0	0	0	0.45	0.72	1	1	0	0	1	1	0	0
591	58	1	166.4	69.2	24.9919	122	73	205	62	63	92	5.3	124.19	1.34	5.52	2	0	0	0	0	0.64	0.51	0	1	0	0	0	0	0	0
592	58	1	166.7	68.4	24.6142	127	79	189	64	79	99	5.2	95.46	1.29	4.02	2	0	0	0	0	0.53	0.5	0	1	0	0	0	1	0	0
593	61	1	168.2	72.4	25.591	117	68	105	41	157	95	5.4	142.12	1.35	1.04	3	1	1	0	0	0.82	0.83	1	1	1	0	1	1	1	0
594	61	1	167.8	72.9	25.8907	126	76	102	45	146	103	5.5	120.46	1.28	1.07	3	0	0	0	0	0.67	0.69	0	0	1	0	1	1	1	0
595	58	1	174.6	85.8	28.1448	117	65	194	33	174	171	8.2	88.15	1.34	3.5	2	0	0	1	1	0.59	0.51	0	1	0	0	0	0	0	0
596	57	2	148.5	56.4	25.5756	110	74	193	75	88	89	5.4	102.94	1.37	1	1	1	1	0	0	0.57	0.57	0	1	0	0	0	1	0	0
597	56	1	170.9	66.7	22.8371	142	83	212	51	141	105	5.4	134.73	1.72	1.91	2	0	1	0	0	0.45	0.44	0	0	0	0	0	0	0	0
598	62	1	169.3	67.6	23.5848	115	69	180	36	156	242	10.7	117.51	1.17	1.53	1	0	0	0	1	0.69	0.75	1	1	0	1	0	1	0	0
599	47	1	176.7	80.1	25.6543	112	68	170	38	305	85	5	139.83	1.68	0.01	2	0	0	0	0	0.59	0.51	0	0	0	0	0	1	0	0
600	62	1	167.7	74.1	26.3483	124	74	177	50	154	85	6.1	136.74	1.19	4.23	2	1	1	0	0	0.55	0.55	0	0	1	0	1	1	0	0
601	62	1	166.7	73.4	26.4134	125	79	166	50	105	95	5.9	118.81	1.35	2.02	2	1	1	0	0	0.52	0.56	0	0	1	0	1	1	0	0
602	57	1	176.5	75	24.0753	128	82	178	53	161	84	5.9	127.57	1.03	2.19	2	0	0	0	0	0.66	0.69	0	1	0	0	1	1	0	0
603	62	1	171.2	76.9	26.2373	125	72	172	38	183	97	5.3	132.78	1.42	3.56	2	0	0	0	0	0.58	0.66	1	1	0	0	0	0	0	1
604	57	1	171.2	71.5	24.3949	135	89	142	40	67	101	5.4	95.33	1.2	1.37	1	0	0	0	0	0.73	0.77	1	1	1	0	1	1	0	0
605	53	2	158.8	53.8	21.3344	102	60	164	85	70	80	5	101.34	1.2	2.45	1	0	0	0	0	0.49	0.65	0	1	0	0	0	0	0	0
606	55	1	176.5	80.9	25.9692	117	68	199	45	221	94	5.6	124.08	1.48	1.24	3	1	1	0	0	0.72	0.97	1	1	0	0	1	1	0	0
607	48	2	151.5	48.3	21.0437	120	78	163	76	54	73	5.4	114.45	1.3	1.65	1	0	0	0	0	0.64	0.53	0	0	0	0	0	0	0	0
608	41	1	180.2	90.7	27.9317	140	94	252	53	172	85	6.5	147.38	1.65	1.52	2	0	0	0	0	0.75	0.62	0	0	0	0	0	1	0	0
609	47	1	174.5	74.2	24.3676	116	79	242	87	111	97	5.4	116.05	0.94	0.5	2	0	0	0	0	0.54	0.54	0	1	0	0	0	1	0	0
610	61	1	175.4	68.3	22.2004	130	90	177	46	258	96	5.6	133.64	1.83	0.01	2	0	0	0	0	0.62	0.66	1	1	0	0	1	1	0	0
611	53	1	161.2	56.5	21.7429	119	75	164	76	116	89	5.7	89.15	1.36	2.94	2	1	1	0	0	0.87	0.46	0	1	0	0	0	1	0	0
612	65	2	163.1	50.8	19.0966	102	68	208	84	57	68	5.6	103.86	1.59	2.12	1	0	0	0	0	0.56	0.6	0	0	0	0	0	0	0	0
613	53	1	167.5	73.9	26.3399	125	81	221	43	269	93	5.6	118.92	1.43	3.7	1	0	0	0	0	0.71	0.55	0	1	0	0	0	1	0	0
614	75	1	168.9	65.9	23.1008	120	66	134	44	101	114	6.3	102.68	1.46	1.11	1	1	1	1	1	1	0.83	1	1	1	0	1	1	1	0
615	70	1	174.3	69.5	22.8765	122	69	137	69	46	89	5.1	114.59	1.6	3.01	4	0	0	0	0	0.48	0.55	0	0	0	0	0	0	0	0
616	57	1	166.3	54.1	19.562	134	85	166	57	103	99	5.4	113.9	1.2	3.81	2	1	1	0	0	0.49	0.52	0	0	0	0	0	0	0	0
617	53	1	173.1	73.6	24.5631	131	89	223	61	260	112	5.5	108.25	1.41	0.89	2	0	0	0	0	0.54	0.55	0	1	0	0	0	1	0	0
618	57	1	171.9	71.4	24.1628	129	75	200	35	170	90	5.6	134.1	1.18	1.32	3	0	0	0	0	0.81	0.67	1	1	0	0	0	1	0	0
619	53	1	168.5	77.4	27.261	133	72	211	51	132	96	5.7	157.2	1.46	1.86	2	0	0	0	0	0.62	0.56	0	1	1	1	1	1	0	0
620	53	1	169.6	80.8	28.0905	129	79	239	54	268	97	5.8	155.22	1.42	1.86	2	0	0	0	0	0.64	0.63	1	1	1	1	1	1	0	0
621	52	1	180.1	74	22.8142	131	79	191	79	41	83	5.2	102.36	1.41	2.24	2	0	0	0	0	0.75	0.51	0	0	0	0	0	0	0	0
622	51	2	166.9	75.1	26.9605	124	73	187	49	76	183	7.8	121.71	1.31	2.46	4	0	0	1	1	0.57	0.56	0	1	0	0	0	1	0	0
623	37	2	165.6	45.4	16.5552	95	64	157	71	59	82	5.1	117.53	1.42	1.78	1	0	0	0	0	0.41	0.41	0	0	0	0	0	0	0	0
624	54	1	166.1	69.2	25.0823	154	87	237	69	70	100	5.8	123.32	1.26	1.45	1	0	1	0	0	0.8	0.55	0	1	0	0	0	1	0	0
625	42	1	177.2	72.2	22.9937	123	80	204	64	230	89	5.2	119.93	1.39	1.83	1	0	0	0	0	0.49	0.49	0	0	0	0	0	1	0	0
626	56	1	170.8	90.7	31.0908	138	87	197	36	244	149	9.5	110.89	1.11	3.96	3	0	0	0	1	0.65	0.93	1	0	0	0	1	0	0	0
627	59	2	151.8	51.5	22.3493	111	68	222	80	124	85	5.6	160.67	1.61	4.67	1	0	0	0	0	0.54	0.59	0	1	1	0	0	1	0	0
628	51	2	159.2	58.7	23.1607	108	57	220	52	51	86	5.4	139.14	1.14	3.72	1	0	0	0	0	0.52	0.56	0	0	1	0	0	1	1	0
629	74	1	166.1	57	20.6603	135	83	112	46	81	93	5.3	113.61	0.93	3.97	2	1	1	0	0	0.77	0.98	1	1	1	1	1	1	0	0
630	74	1	165.8	56.2	20.4441	139	72	145	48	87	82	5.3	95.52	1.1	2.3	2	1	1	0	0	0.78	0.86	1	1	1	1	1	1	0	0
631	54	1	172.5	86.8	29.1703	158	93	219	66	98	103	5.1	160.31	1.32	1.26	1	1	1	0	0	0.65	0.49	0	1	0	0	1	1	0	0
632	56	1	175.6	76.5	24.8092	132	81	164	55	54	97	5.1	97.99	1.29	2.34	4	1	1	0	0	0.54	0.59	0	1	0	0	0	0	0	0
633	73	1	174.5	62.5	20.5253	131	73	149	100	53	104	5.9	108.72	1.24	0.89	4	0	0	1	1	0.84	0.91	1	1	1	0	1	1	1	0
634	59	1	168	67.8	24.0221	101	59	155	70	59	93	5.2	117.96	1.14	2.74	1	0	0	0	0	0.59	0.68	0	1	0	0	0	0	0	0
635	52	2	158.9	58.7	23.2483	106	60	219	62	68	82	5.1	117.64	0.99	5.91	1	0	0	0	0	0.54	0.59	0	1	0	0	0	0	0	0
636	59	2	152.8	48	20.5586	96	58	193	74	86	89	5.5	106.11	1.03	3.6	4	0	0	0	0	0.5	0.45	0	0	0	0	0	1	0	0
637	48	1	168.3	68.4	24.1484	115	72	236	61	111	110	6.1	139.05	1.4	1.22	2	0	0	0	0	0.59	0.71	0	1	0	0	1	1	0	0
638	56	2	162.9	64	24.1178	124	69	183	83	47	82	5.4	96.37	1.08	10.04	4	0	0	0	0	0.59	0.52	0	1	0	0	1	1	0	0
639	58	1	181.5	95	28.8383	121	73	201	54	79	88	5.4	174.85	1.46	1.61	2	0	0	0	0	0.7	0.68	1	1	0	0	1	1	0	0
640	58	1	180.3	95.3	29.3158	129	83	163	60	58	83	5.3	121	1.49	2.42	2	0	0	0	0	0.76	0.66	1	1	0	0	1	1	0	0
641	48	1	167.8	65.3	23.1915	123	72	176	57	100	84	5.3	159.36	1.44	1.38	2	0	0	0	0	0.51	0.53	0	1	1	0	0	1	1	0
642	66	1	162.6	86.3	32.6415	134	77	278	65	280	103	5.3	122.18	1.37	1.48	2	0	0	0	0	0.81	0.83	1	1	0	0	1	1	0	0
643	63	1	167.7	68.8	24.4637	148	93	205	56	164	74	5.7	154.56	0.98	3.94	1	0	1	0	0	0.68	0.7	0	1	0	0	0	1	0	0
644	55	2	149.7	69.2	30.8789	130	82	219	59	117	110	6.1	120.41	1.27	1.3	1	0	0	0	0	0.69	0.64	0	0	0	0	0	1	0	0
645	55	1	168.9	62.9	22.0491	117	71	219	43	158	104	5.7	125.65	1.51	0.58	3	0	0	0	0	0.66	0.88	0	1	0	0	1	1	0	0
646	82	1	148.7	51.7	23.3813	124	70	190	57	210	100	4.9	134.21	1.63	2.47	2	0	0	0	0	0.83	0.63	1	1	1	0	1	1	0	0
647	60	1	167.7	94	33.4243	93	58	112	44	146	243	12	88.89	1.75	1.98	2	1	1	1	1	0.61	0.6	0	0	0	0	1	0	0	0
648	74	2	161.5	66.3	25.4196	116	71	166	41	206	129	6	117.01	1.14	0.45	4	0	0	0	0	0.82	0.82	1	1	0	0	1	1	0	0
649	50	1	177	83.5	26.6526	130	90	225	48	171	98	5.4	138.81	1.39	4.36	3	1	1	0	0	0.53	0.62	0	0	0	0	0	0	0	0
650	50	1	177.1	82.7	26.3675	131	86	137	51	172	74	5.7	148.3	1.43	1.55	3	1	1	0	0	0.47	0.52	0	0	0	0	0	1	0	0
651	52	1	172	81.5	27.5487	98	62	221	53	177	99	5.2	139.71	1.4	2.91	2	0	0	0	0	0.49	0.56	0	1	0	0	0	1	0	0
652	56	2	158.2	66.8	26.6909	113	71	195	67	94	87	5.6	122.52	1.07	1.83	1	0	0	0	0	0.58	0.56	0	1	1	0	0	1	0	0
653	53	1	167.7	73.8	26.2416	114	69	196	44	207	91	5.1	128.46	1.14	3.22	1	0	0	0	0	0.53	0.62	0	0	0	0	0	0	0	0
654	51	2	153.4	46.5	19.7607	130	82	181	72	77	123	6.1	116.76	1.08	2.05	1	0	0	0	0	0.49	0.55	0	0	0	0	0	1	1	0
655	63	2	157.4	64	25.8327	109	70	212	42	377	85	5.8	114.92	1.21	4.87	1	0	0	0	0	0.64	0.49	0	1	0	0	0	1	0	0
656	49	2	161.6	50	19.1464	104	66	168	60	110	98	4.9	100.84	1.13	1.53	2	0	0	0	0	0.48	0.49	0	0	0	0	0	0	0	0
657	51	1	173.2	80.6	26.8682	146	99	208	58	128	106	5.4	119.37	1.22	2.06	2	0	1	0	0	0.62	0.56	1	1	0	0	1	1	0	0
658	48	2	160.6	75.8	29.3885	123	74	140	33	151	106	5.2	100.64	1.24	2.74	1	0	0	0	0	0.48	0.47	0	0	0	0	0	0	0	0
659	58	2	162.3	77.1	29.2696	122	75	230	50	140	111	6.2	128.81	1.26	1.82	1	0	0	0	0	0.67	0.67	0	1	0	0	0	1	0	0
660	52	1	172	78.5	26.5346	114	68	231	75	235	98	5.6	113.96	1.48	0.51	2	0	0	0	0	0.54	0.5	0	0	0	0	0	1	0	0
661	56	1	173.8	76.4	25.2926	128	82	245	44	140	95	6	182.6	1.11	1.32	3	1	1	0	0	0.58	0.55	1	1	0	0	0	0	1	0
662	51	1	153.3	59.5	25.3182	102	64	214	47	88	95	5.9	124	1.01	1.28	3	0	0	0	0	0.6	0.53	0	1	0	0	1	1	0	0
663	51	1	153.3	66	28.084	107	72	296	45	184	119	6.6	136.02	1.1	2.42	2	0	0	0	1	0.54	0.64	1	1	1	0	1	1	1	0
664	58	2	162.9	68.4	25.7759	142	72	218	47	114	95	5.9	149.91	1.12	3.37	1	0	1	0	0	0.5	0.51	0	0	0	0	0	1	0	0
665	57	2	152.9	56.6	24.2104	133	80	266	45	277	85	5.5	118.9	1.45	3.32	1	1	1	0	0	0.58	0.5	0	1	0	0	0	1	0	0
666	53	2	154.9	57.1	23.7976	109	67	203	51	211	109	6.4	100.25	1.1	2.66	1	0	0	0	0	0.53	0.57	1	1	0	0	0	1	0	0
667	56	2	162.8	58.3	21.9968	127	70	177	50	141	76	4.9	143.81	1.53	0.04	1	0	0	0	0	0.49	0.42	0	0	0	0	0	1	0	0
668	53	1	168.4	70.8	24.966	108	65	227	53	182	92	5.4	130.81	1.17	1.19	3	0	0	0	0	0.55	0.69	1	1	0	0	0	1	0	0
669	53	1	167.6	69	24.5641	100	62	213	60	165	97	5.4	107.13	1.32	0.7	3	0	0	0	0	0.5	0.86	1	1	0	0	0	1	0	0
670	55	1	178.6	74.2	23.2617	128	84	213	48	88	85	5.7	130.94	1.37	2.33	3	0	0	0	0	0.61	0.66	1	0	0	0	0	0	0	1
671	59	1	173.4	70.7	23.5137	114	71	206	62	137	93	5.8	126.26	1.17	1.56	1	0	0	0	0	0.73	0.76	1	1	1	0	1	1	0	0
672	59	1	173.4	71.3	23.7133	113	73	185	54	201	90	6	121.62	1.31	1.48	3	0	0	0	0	0.71	0.75	1	1	1	0	1	1	0	0
673	60	2	152	54.6	23.6323	109	61	154	70	72	98	5.9	146.28	1.21	1.34	1	0	0	1	1	0.56	0.45	0	0	0	0	0	0	0	0
674	53	2	160.6	51.9	20.1222	112	66	195	51	122	85	5.4	99.87	1.09	3.43	1	0	0	0	0	0.63	0.47	0	0	0	0	1	0	0	0
675	54	1	175.1	96.6	31.5068	148	96	196	54	186	105	6	119.61	1.25	2.04	2	0	1	0	0	0.61	0.6	1	1	0	0	0	1	0	0
676	55	1	178.2	71.7	22.579	102	63	199	33	398	86	5.5	149.15	1.14	1.02	3	0	0	0	0	0.5	0.55	0	1	0	0	0	1	0	0
677	52	2	157.9	46.9	18.8109	115	72	189	78	51	81	5.1	133.29	1.34	2.13	1	0	0	0	0	0.45	0.42	0	1	0	0	0	1	0	0
678	56	1	159.6	65.7	25.7929	136	89	230	57	293	240	8.3	113.81	1.32	2.09	1	0	0	0	1	0.8	0.76	0	1	0	0	0	1	0	0
679	55	1	162.7	60.7	22.9305	103	60	133	51	120	123	6	128.53	1.44	1.02	2	1	1	0	0	0.8	0.53	0	0	0	0	0	1	0	0
680	61	1	175.3	82.3	26.7816	134	84	152	38	159	86	4.9	122.28	1.47	0.78	2	1	1	0	0	0.47	0.54	0	1	0	0	0	1	1	0
681	54	1	162.2	65.8	25.0106	112	72	211	68	99	90	5.4	150.66	1.42	2.71	4	0	0	0	0	0.6	0.65	0	1	0	0	0	1	0	0
682	53	1	170.6	69.4	23.8452	110	67	210	47	215	89	5.3	147.35	1.41	1.77	2	0	0	0	0	0.48	0.57	1	0	0	0	1	0	0	0
683	53	1	171.4	66.2	22.5339	118	68	201	48	126	95	5.4	150.65	1.34	2.57	2	0	0	0	0	0.43	0.51	0	1	0	0	0	0	0	0
684	54	2	163.9	67.9	25.2762	128	68	184	51	77	103	6.1	96.31	1.62	0.19	1	0	0	0	0	0.63	0.57	0	0	0	0	0	1	0	0
685	61	1	165.6	65	23.7024	96	62	123	41	102	91	5.8	140.4	0.94	1.21	2	0	0	0	0	0.56	0.58	0	1	1	1	0	1	1	0
686	61	1	165.7	64.4	23.4553	102	67	133	41	108	90	5.4	105.51	1.08	1.07	2	0	0	0	0	0.51	0.6	1	1	1	0	0	1	1	0
687	62	1	162.3	70.9	26.9159	117	69	165	34	108	108	6.4	105.49	1.32	1.71	2	0	0	0	0	0.57	0.83	1	1	1	0	1	1	1	0
688	56	1	168.2	61.8	21.8442	108	68	213	35	199	94	5.9	130.12	1.25	1.41	3	0	0	0	0	0.54	0.48	1	0	0	0	0	1	0	0
689	58	1	162.8	64.5	24.3361	127	74	203	52	287	98	6.2	147.92	1.17	1.96	3	0	0	0	0	0.5	0.61	0	1	1	0	0	1	1	0
690	50	2	168	59.2	20.9751	107	63	143	68	56	93	5.3	118.5	1.25	1.59	1	0	0	0	0	0.63	0.49	0	0	0	0	0	0	0	0
691	61	1	170.9	86.7	29.6849	124	79	191	44	126	91	5.7	121.67	1.22	2.98	1	1	1	0	0	0.58	0.54	0	1	0	0	1	1	0	0
692	61	1	165.4	58.1	21.2376	104	67	160	38	125	77	5	139.62	1.58	5.5	4	0	0	0	0	0.42	0.46	0	1	0	0	0	1	0	0
693	51	1	173.9	67.6	22.3536	112	73	261	55	85	83	4.9	105.61	1.28	2.08	2	0	0	0	0	0.53	0.51	0	1	0	0	0	1	0	0
694	61	1	167.5	67	23.8806	113	69	198	50	156	92	5.4	121.32	1.27	2.02	2	0	0	0	0	0.53	0.58	1	1	0	0	1	1	1	0
695	61	1	161.5	65.6	25.1512	146	91	184	47	113	110	5.3	132.65	1.42	1.71	1	1	1	0	0	0.54	0.71	0	0	0	0	0	1	0	0
696	51	1	167.2	64.7	23.1436	126	77	213	51	134	116	6.1	138.26	1.4	3.24	2	0	0	0	0	0.73	0.71	1	1	1	0	1	1	0	0
697	61	1	175.1	91.7	29.9087	120	80	200	46	141	98	5.7	114.13	1.25	1.53	2	0	0	0	0	0.84	0.55	1	1	0	0	1	1	0	0
698	61	1	175.7	91.4	29.6076	127	83	189	44	152	95	5.5	115.55	1.17	2.28	2	0	0	0	0	0.88	0.69	1	1	0	0	1	1	0	0
699	52	1	168.4	70.4	24.825	122	80	191	42	99	95	5.3	147.75	1.52	1.53	2	0	0	0	0	0.57	0.62	0	1	0	0	0	0	0	0
700	59	2	155.3	72.3	29.9775	130	70	234	39	230	99	6.1	129.06	0.97	1.06	1	1	1	0	0	0.7	0.49	0	1	0	0	1	1	0	0
701	61	1	176.5	80.8	25.9371	128	79	212	54	206	85	4.8	144.12	1.03	1.55	2	0	0	0	0	0.59	0.68	0	1	0	0	0	1	0	0
702	61	1	177.2	78.1	24.8727	149	93	145	56	68	89	5.1	116.21	1.38	2.27	3	1	1	0	0	0.83	0.72	1	0	0	0	1	1	0	0
703	61	1	176.9	78	24.9252	135	77	157	46	113	90	5.3	134.64	1.69	2.32	3	1	1	0	0	0.86	0.6	1	0	0	0	1	1	0	0
704	53	1	164.8	80	29.4561	131	98	186	51	195	142	6.6	145.96	1.43	1.94	3	0	0	0	1	0.82	0.87	0	1	0	0	0	1	0	0
705	53	1	163.8	79.9	29.7796	109	79	184	39	183	107	6.8	161.69	1.33	3.57	3	0	0	0	1	0.88	0.83	1	1	0	0	1	1	0	0
706	61	1	182.1	82.2	24.7886	107	66	226	62	149	90	6	141.76	1.47	0.39	3	0	0	0	0	0.48	0.57	0	0	0	0	0	0	0	0
707	54	1	164.6	71	26.2059	115	79	223	63	153	92	5.1	156.37	1.16	0.64	3	0	0	0	0	0.67	0.68	0	0	0	0	1	1	0	0
708	56	1	166.5	77.8	28.0641	111	67	181	47	148	102	5.6	140.32	1.48	1.02	2	0	0	0	0	0.71	0.72	0	1	0	0	0	1	0	0
709	55	1	162.9	61.6	23.2134	125	80	184	63	120	99	5.6	134.92	1.28	3.44	2	0	0	0	0	0.63	0.62	1	1	0	0	0	1	0	0
710	50	1	156.8	60.8	24.7293	136	83	270	95	57	80	5.5	134.13	1.45	4.13	3	0	0	0	0	0.51	0.54	0	1	0	0	1	1	0	0
711	51	1	170.5	55.9	19.2293	105	75	168	92	66	93	5.6	117.86	1.15	4.5	2	0	0	0	0	0.5	0.52	0	1	0	0	0	0	0	0
712	54	2	150.5	42.7	18.8519	127	77	168	68	78	85	4.8	99.98	1.32	3.79	1	0	0	0	0	0.7	0.55	0	1	0	0	0	1	0	0
713	54	2	162.9	57.5	21.6683	147	97	208	76	87	87	5.2	125.07	1.32	0.48	4	0	1	0	0	0.52	0.55	0	1	0	0	0	1	0	0
714	54	2	163.1	56.5	21.2393	136	92	206	74	74	93	5.3	127.33	1.69	0.23	1	0	0	0	0	0.54	0.57	0	1	0	0	0	1	0	0
715	55	1	170.6	74.8	25.7006	118	69	200	46	81	73	5.5	123.19	1.21	1.64	1	0	0	0	0	0.52	0.73	0	1	0	0	1	1	0	0
716	53	2	155.7	69.4	28.6274	135	81	183	53	103	111	6	107.59	1.3	1.79	1	1	1	1	1	0.55	0.45	0	0	0	0	0	0	0	0
717	50	1	173.8	77.7	25.723	148	99	215	48	193	99	5.6	151.89	0.9	6.56	3	0	1	0	0	0.47	0.54	0	0	0	0	0	0	0	0
718	55	1	174.8	83.3	27.2623	127	87	245	62	118	104	5.6	119.62	1.26	3.45	2	0	0	0	0	0.61	0.71	1	1	0	0	0	1	0	0
719	58	1	173.6	84	27.8728	112	79	140	68	54	106	5.9	109.25	1.38	2.36	2	0	0	1	1	0.77	0.58	0	1	0	0	0	1	0	0
720	52	2	164.6	51.3	18.9347	120	71	184	77	64	74	5.3	132.06	1.01	4.93	1	0	0	0	0	0.51	0.46	0	0	1	0	0	0	0	0
721	49	2	168.3	55.6	19.6294	102	65	176	96	58	91	5.1	100.65	1.26	2.68	1	0	0	0	0	0.44	0.46	0	0	0	0	0	1	0	0
722	56	1	166	69.3	25.1488	125	80	260	52	201	101	5.7	138.71	1.28	1.26	2	0	0	0	0	0.63	0.72	0	1	0	0	0	1	0	0
723	56	1	165.7	70.1	25.5313	158	98	206	44	196	101	5.9	116.41	1.21	1.44	2	0	1	0	0	0.56	0.81	0	0	0	0	0	1	0	0
724	56	1	159.3	64.3	25.3384	145	102	182	49	119	97	5.4	125.73	1.3	1.64	2	0	1	0	0	0.72	0.58	0	0	0	0	0	0	0	0
725	52	1	173.1	72.5	24.196	128	79	210	44	155	103	5.6	132.57	1.08	2.01	2	0	0	0	0	0.44	0.49	0	1	1	0	0	1	0	0
726	64	1	176.1	82.9	26.7323	143	87	172	33	165	97	5.3	129.86	1.56	1.81	3	0	1	0	0	0.65	0.58	0	0	1	0	0	1	0	0
727	53	2	166.2	61.9	22.4093	109	69	266	92	80	98	6.1	123.99	1.26	1.37	1	0	0	0	0	0.44	0.53	0	0	0	0	0	0	0	0
728	50	2	156.2	51.2	20.9849	102	64	132	72	33	87	4.8	100.73	1.19	1.43	1	0	0	1	1	0.51	0.47	0	0	0	0	0	0	0	0
729	52	1	186.1	91.8	26.5064	131	88	193	33	227	105	6	144.5	1.31	2.69	3	1	1	0	0	0.67	0.6	0	1	0	0	0	0	0	0
730	56	1	167.2	69.4	24.8249	111	71	197	51	147	88	5.3	126.48	1.25	2.43	3	0	0	0	0	0.6	0.63	0	0	0	0	0	0	1	0
731	56	1	167.4	69.8	24.9083	106	61	199	64	170	95	5.3	135.04	1.24	2.42	3	0	0	0	0	0.54	0.62	0	1	1	0	1	1	1	0
732	54	1	163.6	77.4	28.9184	115	67	190	52	178	97	5.6	91.52	1.42	1.59	3	0	0	0	0	0.6	0.65	1	1	0	0	1	1	0	0
733	55	1	172.5	69.7	23.4237	140	99	210	44	161	84	5.4	153.53	1.16	2.3	3	0	0	0	0	0.58	0.66	1	1	0	0	1	1	0	0
734	61	1	163.5	62.4	23.3426	135	80	150	54	134	93	5.6	137.14	1.12	4.3	1	1	1	0	0	0.73	0.83	0	0	0	0	0	0	0	0
735	55	1	176.5	107.6	34.54	142	93	221	55	146	93	5.6	149.32	1.29	4.72	2	1	1	0	0	0.72	0.79	0	1	0	0	0	1	0	0
736	56	1	172.4	75.1	25.2677	117	77	211	35	291	127	7.4	167.26	1.14	1.47	3	0	0	1	1	0.6	0.53	0	1	0	0	0	1	0	0
737	56	1	172.3	75.4	25.3981	125	71	175	39	204	121	7.5	132.49	1.33	2.54	3	0	0	1	1	0.6	0.61	0	1	0	0	0	1	0	0
738	58	1	164.5	71.2	26.3117	90	62	181	46	119	98	5.4	114.9	1.25	1.78	2	0	0	0	0	0.52	0.69	1	1	0	0	1	1	0	0
739	68	2	149.6	53.3	23.8157	131	78	222	77	106	97	5.6	130.75	1.29	1.31	4	0	0	0	0	0.6	0.57	0	1	0	0	0	0	0	0
740	46	1	170.6	84.8	29.1365	128	78	258	47	170	87	5.7	155.74	1.41	2.41	2	0	0	0	0	0.51	0.58	0	0	0	0	0	1	0	0
741	49	1	175.7	82.1	26.595	132	93	300	41	258	103	6	158.52	1.38	1.42	3	0	0	0	0	0.54	0.52	0	0	0	0	0	0	0	0
742	45	1	178.6	86.6	27.1491	124	67	165	37	193	107	5.9	120.24	1.3	1.38	3	0	0	0	0	0.44	0.48	0	1	0	0	0	0	0	0
743	61	1	176.4	66.6	21.4031	113	74	193	43	73	122	6.5	107.84	1.15	2.93	4	0	0	0	0	0.62	0.45	0	1	0	0	1	1	1	0
744	59	1	167.1	66.4	23.7802	122	74	124	38	257	142	7.3	119.36	1.25	2.71	2	1	1	1	1	0.54	0.68	0	0	0	0	0	0	0	0
745	53	1	183.9	85.3	25.2224	125	82	221	48	138	97	5.3	115.48	1.15	0.75	2	0	0	0	0	0.49	0.55	0	1	1	0	0	1	0	0
746	52	2	164.5	72	26.6073	132	83	212	84	93	79	5.5	128.46	1.49	3.82	4	0	0	0	0	0.47	0.46	0	1	0	0	0	0	0	0
747	52	2	165	58.8	21.5978	109	65	204	80	90	95	5	130.45	1.06	4	1	1	1	0	0	0.55	0.52	0	0	0	0	0	0	0	0
748	50	2	162.5	56.6	21.4343	109	69	196	77	119	97	6.2	160.8	1.33	0.66	1	0	0	0	0	0.57	0.57	0	1	0	0	0	1	1	0
749	53	1	163.1	61.1	22.9685	102	64	167	51	60	97	6.2	101.28	1.17	2.61	3	0	0	0	0	0.51	0.53	0	1	0	0	0	1	0	0
750	57	1	171.7	69.6	23.6085	133	85	178	68	218	77	5.6	117.85	1.48	0.87	2	0	0	0	0	0.53	0.48	0	0	0	0	0	1	0	0
751	47	1	175.4	66.9	21.7454	125	73	199	35	176	104	5.9	139.02	1.28	1.98	3	0	0	0	0	0.56	0.58	0	0	0	0	0	0	0	0
752	63	1	161.8	55.5	21.2	116	60	165	81	128	82	4.8	109.99	1.36	2.99	1	1	1	0	0	0.46	0.43	0	1	0	0	0	1	0	0
753	60	1	169.3	71	24.7711	117	78	157	60	106	87	6.4	122.51	1.04	1.11	2	1	1	0	0	0.48	0.59	0	0	0	0	0	0	0	0
754	49	2	161.8	49.2	18.7935	104	67	177	82	71	87	5.4	113.04	0.93	3.06	1	0	0	0	0	0.42	0.46	0	1	0	0	0	0	0	0
755	46	1	179.7	79	24.4642	129	75	230	37	208	96	5.6	138.59	1.13	4.32	2	0	0	0	0	0.58	0.62	1	1	0	0	0	0	0	0
756	60	1	167.2	78.4	28.0442	138	84	277	62	161	117	5.9	143.26	1.67	4.53	2	0	0	0	0	0.68	0.56	1	1	0	0	0	1	0	0
757	68	1	174.5	78	25.6156	136	83	157	63	161	171	7.3	140.88	1.42	2	2	1	1	1	1	0.57	0.65	0	0	0	0	1	1	1	0
758	54	2	161.2	52.9	20.3576	105	71	189	75	69	122	6.6	146.35	1.12	3.16	1	0	0	0	1	0.52	0.56	0	0	0	0	0	0	0	0
759	52	2	161.3	58.1	22.331	99	60	153	48	44	94	5.6	120.41	1.26	2.97	1	0	0	0	0	0.5	0.55	0	0	0	0	0	1	0	0
760	58	1	175.6	97.6	31.652	131	80	195	50	136	94	5.5	144.13	1.39	1.76	3	0	0	0	0	0.68	1.02	1	0	0	0	0	1	0	0
761	56	1	181.2	104.8	31.9187	132	86	130	46	83	102	5.8	130.42	1.32	1.19	3	1	1	0	0	0.47	0.64	0	0	0	0	0	0	0	0
762	56	1	172	64.4	21.7685	119	77	157	50	112	93	5.6	112.2	1.27	2.02	3	0	0	0	0	0.55	0.6	0	1	0	0	0	1	0	0
763	56	2	156.1	64.1	26.3058	110	64	153	73	64	76	5.1	102.55	1.72	0.05	1	0	0	0	0	0.58	0.65	0	1	0	0	0	1	0	0
764	43	1	174	85	28.075	128	79	210	48	45	88	5.9	117.42	1.42	1.14	1	0	0	0	0	0.56	0.48	0	0	0	0	0	0	0	0
765	55	1	172	84.2	28.4613	104	61	266	64	109	107	6.2	120.65	0.91	1.25	1	0	0	0	0	0.5	0.56	1	1	1	0	1	1	0	0
766	61	1	176.6	79.2	25.3947	132	85	247	57	137	93	5.4	167.75	1.1	3.15	2	0	0	0	0	0.65	0.67	0	1	0	0	0	1	0	0
767	60	1	164.7	64.5	23.7778	131	88	165	37	126	91	5.2	96.24	1.25	2.4	1	1	1	0	0	0.5	0.6	0	1	0	0	0	1	0	0
768	54	1	176.1	82	26.4421	122	74	217	49	131	90	5.2	131.27	1.24	2.31	1	0	0	0	0	0.56	0.58	0	1	0	0	0	1	0	0
769	55	1	172.1	79.1	26.7064	138	79	232	41	172	129	6.7	114.27	1.21	2.53	1	0	0	0	1	0.58	0.7	0	1	0	0	0	1	0	0
770	63	1	164.1	69.4	25.7717	139	90	167	73	112	98	5.5	118.05	0.99	1.17	2	0	0	0	0	0.49	0.54	0	1	0	0	0	1	0	0
771	51	1	164.7	65.1	23.999	101	62	230	41	130	87	4.9	125.65	1.4	2	3	0	0	0	0	0.43	0.49	0	1	0	0	0	1	0	0
772	54	1	177.3	81.6	25.9581	133	70	185	39	208	104	5	149.3	1.21	4.13	2	0	0	0	0	0.52	0.61	1	1	0	0	0	1	0	0
773	60	1	172.3	68.9	23.2086	108	65	191	48	163	92	6	121.74	1.17	5.43	2	0	0	0	0	0.52	0.63	0	1	0	0	0	1	0	0
774	61	1	165.6	73.9	26.9478	115	75	154	37	209	93	5.5	137.78	1.27	6.09	3	0	0	0	0	0.55	0.64	0	1	0	0	0	1	0	0
775	60	1	177.4	80.4	25.5475	140	90	141	47	93	93	5.7	122.05	1.05	2.61	1	0	0	0	0	0.65	0.67	0	1	0	0	0	1	0	0
776	49	1	174	70.9	23.4179	98	58	201	46	210	85	5.3	106.43	1.41	2.44	3	0	0	0	0	0.52	0.53	0	1	0	0	0	1	0	0
777	60	1	167.3	74.5	26.6173	134	78	173	41	107	121	6.2	131.02	1.21	0.87	3	0	0	1	1	0.62	0.59	0	1	0	0	1	1	0	0
778	60	1	170.3	72.6	25.0327	109	68	254	52	95	100	5.8	158.79	1.24	1.77	3	0	0	0	0	0.66	0.66	0	1	0	0	1	1	0	0
779	60	1	163.6	60.9	22.7536	119	70	169	47	100	99	5.4	124.27	1.2	2.82	2	0	0	0	0	0.75	0.69	0	0	0	0	0	1	0	0
780	57	2	153.3	48.7	20.7226	108	63	227	56	79	87	5.4	105.97	1.23	1.68	1	0	0	0	0	0.57	0.58	0	1	0	0	0	1	0	0
781	56	1	167.7	74.2	26.3838	107	60	166	41	125	86	4.9	142.66	1.41	0.94	3	0	0	0	0	0.44	0.54	0	0	0	0	0	1	0	0
782	60	1	164.5	62.4	23.0597	122	73	194	42	146	92	5.6	103.43	1.37	1.58	2	0	0	0	0	0.57	0.56	0	1	0	0	0	1	0	0
783	60	1	164.2	60.9	22.5876	113	70	227	44	205	89	5.4	119.69	1.18	2.39	2	0	0	0	0	0.59	0.74	1	1	0	0	0	1	0	0
784	60	1	172	72.1	24.3713	136	90	171	57	130	99	5.9	124.49	1.1	1.74	1	0	0	0	0	0.79	0.67	1	1	0	0	0	1	0	0
785	60	1	177.4	92.5	29.3924	139	82	248	54	150	105	5.9	111.47	1.07	2.59	2	0	0	0	0	0.8	0.83	1	1	0	0	1	1	0	0
786	61	1	176	83	26.7949	110	70	196	75	117	102	5.9	139.46	1.23	0.96	2	0	0	0	0	0.77	0.6	0	1	0	0	1	1	0	0
787	69	2	150.8	60	26.3845	109	68	221	43	218	108	6.2	109.23	1.03	4.38	4	0	0	0	0	0.68	0.67	1	1	0	0	1	1	0	0
788	50	1	179.8	94.6	29.2625	126	76	197	38	304	93	6	159.61	1.34	1.7	4	1	1	0	0	0.58	0.61	0	1	0	0	0	1	1	0
789	49	2	165	78.8	28.944	158	100	183	42	367	93	5.6	118.01	1.41	3.19	2	0	1	0	0	0.53	0.71	0	0	0	0	0	0	0	0
790	56	1	167.1	66.2	23.7086	122	76	173	60	78	94	5.2	128.06	1.44	1.39	2	0	0	0	0	0.57	0.55	0	1	0	0	0	1	0	0
791	52	2	160	66.1	25.8203	133	79	162	79	75	82	5.3	98.89	1.35	4.17	1	0	0	0	0	0.67	0.7	1	1	0	0	1	1	0	0
792	52	1	169.6	58.7	20.4073	103	63	199	53	74	98	5.4	142.67	1.18	1.48	1	0	0	0	0	0.48	0.48	0	1	0	0	0	0	0	0
793	44	1	172.4	87.7	29.507	131	77	160	60	221	153	7.6	135.51	1.55	2.28	3	0	0	1	1	0.44	0.54	1	1	0	0	0	0	0	0
794	52	1	173.1	67.9	22.6608	111	71	203	66	122	92	5.5	119.42	1.12	2.48	1	0	0	0	0	0.54	0.64	1	1	0	0	1	1	0	0
795	50	1	174.5	72.9	23.9407	135	86	145	32	208	86	5.3	126.68	1.23	2.75	1	0	0	0	0	0.48	0.57	0	0	0	0	0	0	0	0
796	44	1	164.4	51.9	19.2028	103	65	154	57	65	80	5.8	157.41	1.25	3.94	3	0	0	0	0	0.45	0.55	0	0	0	0	0	0	0	0
797	44	1	164.8	55.4	20.3984	125	77	153	49	67	78	5.5	100.36	1.11	4.45	3	0	0	0	0	0.4	0.46	0	0	0	0	0	0	0	0
798	49	1	165.3	64.1	23.4592	109	65	167	42	202	75	4.3	130.44	0.97	8.66	2	0	0	0	0	0.57	0.49	0	1	0	0	0	1	0	0
799	39	1	172.3	81	27.2844	141	80	212	78	89	93	5.8	149.98	1.67	2.13	3	0	1	0	0	0.62	0.52	0	0	0	0	0	0	0	0
800	43	1	174.9	67.8	22.1641	125	84	209	65	65	75	5.3	146.21	1.14	2.34	2	0	0	0	0	0.6	0.54	0	1	0	0	0	0	0	0
801	43	1	173.8	70.7	23.4056	126	83	234	60	152	85	5.2	132.36	1.24	3.38	2	0	0	0	0	0.74	0.63	0	0	0	0	0	0	0	0
802	47	1	179.5	64.4	19.9874	131	77	154	87	71	77	5.1	156.31	1.24	3.5	3	0	0	0	0	0.65	0.53	0	0	0	0	0	0	0	0
803	47	1	181.4	68.1	20.6953	126	72	142	63	122	91	5.6	113.76	1.19	1.54	3	0	0	0	0	0.65	0.64	0	0	0	0	0	1	0	0
804	43	1	167.5	68.8	24.5222	127	81	222	75	76	87	5.7	115.69	1.45	1.06	3	0	0	0	0	0.5	0.63	0	0	0	0	0	0	0	0
805	43	1	167.3	71	25.3668	123	79	236	84	116	105	5.7	127.62	1.41	1.94	3	0	0	0	0	0.54	0.59	0	0	0	0	0	1	0	0
806	40	1	176.5	84.7	27.189	177	111	176	49	157	88	5.9	167.6	1.26	2.67	1	1	1	1	1	0.59	0.65	0	1	0	0	0	1	0	0
807	49	1	162.6	75.5	28.5566	111	75	267	40	376	94	4.9	133.37	1.29	2.41	3	0	0	0	0	0.72	0.78	1	0	0	0	1	1	0	0
808	46	1	167	77.9	27.9322	113	75	159	53	85	109	4.8	116.52	0.97	1.65	2	0	0	0	0	0.42	0.45	0	0	0	0	0	0	0	0
809	52	1	170.9	80.6	27.5963	118	71	191	74	101	72	5.2	129.36	1.11	1.35	2	1	1	0	0	0.58	0.56	0	1	0	0	0	0	0	0
810	43	1	176.1	71.6	23.0884	125	84	175	57	121	85	5.1	151.64	0.97	13.95	3	0	0	0	0	0.43	0.47	0	1	0	0	0	1	0	0
811	49	1	179	73.1	22.8145	139	87	208	60	115	93	5.1	140.3	1.14	2.23	3	0	0	0	0	0.51	0.52	0	0	0	0	0	0	0	0
812	44	1	165.1	71.8	26.3409	156	101	198	63	148	84	5.6	127.13	1.38	1.28	3	0	1	0	0	0.42	0.56	0	0	0	0	0	0	0	0
813	52	1	176.7	102.1	32.7004	140	100	179	39	181	107	5.3	146.02	1.09	1.49	2	0	0	0	0	0.77	0.59	0	0	0	0	1	1	0	0
814	52	1	175.4	103.3	33.5769	160	100	168	34	180	104	5.4	134.68	1.2	1.66	4	0	1	0	0	0.67	0.6	0	0	0	0	1	1	0	0
815	42	1	163	63	23.7118	114	75	178	69	87	88	5.2	132.11	1.13	0.58	2	0	0	0	0	0.57	0.61	0	1	0	0	0	1	0	0
816	50	1	172	71.8	24.2699	104	59	224	47	174	103	6.1	146.51	1.19	2	2	0	0	0	0	0.55	0.59	0	1	0	0	0	0	0	0
817	47	1	175.2	72.8	23.7172	117	74	168	51	85	81	5.7	88.07	1.29	2.44	3	0	0	0	0	0.51	0.58	0	1	0	0	0	1	0	0
818	42	1	181.7	77.2	23.3834	130	88	182	46	129	83	5.1	104.39	1.43	1.77	1	0	0	0	0	0.49	0.45	0	1	0	0	0	1	0	0
819	48	1	164.8	66.9	24.6327	116	62	158	53	97	95	5.3	135.99	1.14	1.59	1	0	0	0	0	0.46	0.5	0	1	0	0	0	1	0	0
820	47	1	176.1	80.2	25.8616	131	79	169	52	112	98	5	141.99	1.31	0.48	3	0	0	0	0	0.52	0.51	0	1	0	0	0	1	0	0
821	51	1	179.5	79.8	24.767	122	78	188	81	45	88	5.6	138.35	1.39	1.04	3	0	0	0	0	0.54	0.59	1	1	0	0	1	1	1	0
822	49	1	170.6	65.6	22.5396	120	72	269	72	141	87	5.5	145.43	1.39	7.94	3	0	0	0	0	0.6	0.46	0	0	0	0	0	1	0	0
823	41	1	167.5	70.2	25.0212	137	77	234	38	140	72	5.6	139.42	1.17	3.33	3	0	0	0	0	0.57	0.53	0	0	0	0	0	0	0	0
824	47	1	168.5	63.5	22.3653	132	85	212	52	148	88	5.7	133.45	1.14	4.09	1	0	0	0	0	0.47	0.49	0	1	0	0	0	1	0	0
825	47	1	169	62.1	21.7429	123	73	240	64	82	72	6.1	120.21	1.4	6.48	1	0	0	0	0	0.45	0.5	0	1	0	0	0	1	1	0
826	54	1	165	74.8	27.4747	102	65	228	55	331	114	5.3	153.82	1.42	0.82	3	1	1	0	0	0.56	0.49	0	1	0	0	0	0	0	0
827	54	1	164.7	71.8	26.469	126	83	225	57	278	95	5.6	114.2	1.31	1.58	3	0	0	0	0	0.48	0.47	0	1	0	0	0	0	0	0
828	50	1	170.6	77.9	26.7657	124	73	252	44	148	95	5.1	131.82	0.97	1.77	3	0	0	0	0	0.51	0.48	1	0	1	0	1	1	0	0
829	61	1	166.5	70.9	25.5751	132	84	180	74	138	111	5.8	126.07	1.23	2.89	1	1	1	0	0	0.49	0.53	0	0	0	0	0	1	0	0
830	50	1	178.4	90.9	28.5611	128	86	160	37	108	107	6.1	147.69	1.26	1.13	2	0	0	0	0	0.51	0.59	0	0	0	0	0	0	0	0
831	60	1	169.3	73.6	25.6782	148	88	202	53	122	133	6.6	119.16	1.12	0.87	2	0	1	0	1	0.52	0.77	0	1	0	0	0	1	1	0
832	56	1	167.7	69.7	24.7837	129	83	155	45	189	78	5.3	132.69	1.47	3.11	2	1	1	0	0	0.68	0.64	0	1	0	0	0	1	0	0
833	51	1	163.8	65.4	24.3753	117	80	217	105	79	84	5.3	154.68	1.09	2.49	2	0	0	0	0	0.64	0.57	0	0	0	0	0	0	0	0
834	53	1	172.3	95.9	32.3034	118	77	202	59	103	106	5.6	93.59	1.6	4.23	2	1	1	0	0	1	1.11	1	1	0	0	1	1	0	0
835	58	1	178	74.2	23.4188	115	85	181	59	198	109	5.4	109.6	1.17	1.96	3	0	0	0	0	0.77	0.55	0	1	1	0	0	1	0	0
836	58	1	177.6	76.3	24.1902	124	82	265	41	590	100	5.6	102.56	1.24	1.87	3	0	0	0	0	0.66	0.58	0	1	1	0	0	1	1	0
837	59	1	168.7	65.6	23.0501	110	60	200	43	116	102	5.6	122.6	1.15	1.47	3	0	0	0	0	0.57	0.51	0	1	0	0	0	1	0	0
838	59	1	170.3	66.1	22.7915	107	67	195	44	153	109	6.5	130.52	1.24	2.17	3	0	0	0	0	0.44	0.61	0	1	0	0	0	1	0	0
839	51	1	179.2	84	26.1579	135	87	175	43	136	87	5.8	123.85	1.29	3.13	2	0	0	0	0	0.6	0.49	0	0	0	0	0	1	0	0
840	52	1	177.1	75.7	24.1356	142	90	245	46	170	92	5.8	136.48	1.43	2.34	2	0	1	0	0	0.71	0.5	0	1	0	0	0	1	0	0
841	56	1	167.2	62.6	22.3925	109	61	207	52	306	107	5.4	124.89	0.97	1.81	2	0	0	0	0	0.53	0.47	0	0	0	0	0	0	0	0
842	66	1	168.3	72.2	25.4899	131	75	122	36	98	93	6.5	126.23	1.38	4.1	2	1	1	0	0	0.91	0.86	0	1	1	0	0	1	0	0
843	61	1	166.8	73	26.238	135	91	272	59	100	91	5.7	102.71	1.3	0.84	2	0	0	0	0	0.66	0.64	1	1	0	0	1	1	1	0
844	52	1	172.8	80.9	27.0932	127	75	197	40	201	103	5.2	138.93	1.5	2.46	3	0	0	0	0	0.5	0.8	0	1	0	0	0	1	1	0
845	52	1	175.1	73	23.8095	113	72	183	47	181	100	5.3	124.31	1.41	1.86	3	0	0	0	0	0.63	0.81	1	1	0	0	1	1	1	0
846	42	1	178.8	81.2	25.3993	145	82	195	53	156	106	5.9	145.34	1.01	1.61	2	0	1	0	0	0.57	0.49	0	0	0	0	0	0	0	0
847	48	1	174.8	87.8	28.735	115	70	240	48	178	102	5.6	115.37	1.05	1.71	2	0	0	0	0	0.5	0.6	0	0	0	0	0	0	0	0
848	57	1	172.3	89.3	30.0802	130	80	230	37	258	93	5.3	145.47	1.22	3.25	2	0	0	0	0	0.89	0.76	1	1	0	0	0	1	0	0
849	57	1	172.6	91.3	30.6471	140	98	213	45	220	88	5.3	113.88	1.13	9.95	3	0	0	0	0	0.86	0.75	1	1	0	0	1	1	0	0
850	54	1	173.1	65.8	21.96	113	70	153	83	70	86	5.7	98.05	1.36	1.76	3	1	1	0	0	0.5	0.5	0	1	0	0	0	1	0	0
851	56	1	170	75	25.9516	119	76	137	47	147	91	5.7	106.03	1.05	10.23	2	0	0	0	0	0.72	0.65	0	1	0	0	0	1	0	0
852	57	1	174.3	70.6	23.2386	105	64	197	52	201	84	5.9	146.03	1.29	3.76	3	0	0	0	0	0.52	0.51	0	1	0	0	0	1	0	0
853	54	1	176.3	77	24.7734	121	76	192	68	89	85	5.2	136.4	1.51	0.05	3	0	0	0	0	0.55	0.52	0	1	0	0	0	1	0	0
854	58	1	178.3	74	23.2771	138	91	165	59	85	74	5	117.57	1.29	3.22	2	0	0	0	0	0.46	0.45	0	1	0	0	1	1	0	0
855	52	1	175	88.4	28.8653	126	78	243	42	217	103	5.9	122.63	1.31	1.19	1	0	0	0	0	0.66	0.63	0	0	0	0	0	0	0	0
856	53	1	167.8	62.5	22.1971	133	83	208	55	129	88	4.9	148.38	1.2	1.44	2	0	0	0	0	0.51	0.48	0	0	0	0	0	0	1	0
857	60	1	177.2	73.8	23.5033	127	71	154	54	88	99	6	120.33	1.46	3.08	2	0	0	0	0	0.73	0.7	1	1	0	0	0	1	0	0
858	49	2	155.5	66.3	27.4191	140	82	219	61	181	88	5.1	110.43	1.23	3.92	1	0	0	0	0	0.43	0.45	0	0	0	0	0	0	0	0
859	60	1	171.8	70.7	23.9537	135	87	212	73	84	102	5.1	127.72	1.17	2.41	2	0	0	0	0	0.54	0.46	0	1	0	0	0	1	0	0
860	51	1	167.8	83.8	29.7619	111	72	185	59	85	109	6.2	105.12	1.38	2.72	2	1	1	0	0	0.7	0.67	0	0	0	0	0	1	0	0
861	64	1	160.1	65	25.3589	139	78	240	40	180	126	6	150.09	1.25	2.99	1	1	1	0	0	0.55	0.69	0	1	0	0	1	1	0	0
862	40	1	175.7	79.4	25.7204	111	69	238	49	124	91	5.7	151.48	1.53	1.03	2	0	0	0	0	0.4	0.47	0	0	0	0	0	1	0	0
863	40	1	174	80	26.4236	111	64	248	46	206	109	5.6	118.39	1.31	0.86	2	0	0	0	0	0.42	0.47	0	0	0	0	0	1	0	0
864	40	1	174.7	82.3	26.9658	116	60	182	49	168	95	5.6	156.94	1.37	0.97	2	0	0	0	0	0.4	0.43	0	0	0	0	0	0	0	0
865	63	2	158.3	49.9	19.9131	104	67	198	83	68	140	7.3	104.76	1.26	6.79	1	0	0	1	1	0.46	0.56	0	1	0	0	0	1	1	0
866	46	1	173.3	61.8	20.5774	120	82	204	51	177	100	5.4	141.24	1.61	2.25	3	0	0	0	0	0.48	0.5	0	0	0	0	0	0	0	0
867	69	1	165	69.7	25.6015	139	93	211	71	171	78	5.5	120.35	1.37	1.48	3	0	0	0	0	0.73	0.65	1	1	0	0	1	1	1	0
868	60	1	169.6	69.3	24.0925	114	79	219	66	104	92	5.1	130.85	1.57	1.04	4	0	0	0	0	0.69	0.62	0	1	0	0	0	1	0	0
869	56	1	165.7	65.2	23.7467	120	80	182	70	78	84	5	151.15	1.35	2.19	3	1	1	0	0	0.49	0.57	0	1	0	0	0	0	0	0
870	52	1	173.8	106.8	35.3567	135	85	194	37	244	105	7.3	115.01	1.25	2.74	1	1	1	1	1	0.56	0.52	0	1	0	0	0	1	0	0
871	52	1	174.1	106.4	35.103	141	89	151	43	176	108	6.3	120.08	1.29	1.17	1	1	1	1	1	0.63	0.52	0	1	0	0	0	1	0	0
872	49	2	163.3	61.7	23.1373	110	71	214	48	160	78	4.9	123.83	1	1.86	1	0	0	0	0	0.67	0.47	0	0	0	0	0	1	0	0
873	43	2	165.9	51.6	18.7481	90	60	139	54	70	86	5.1	91.42	1.4	1.44	2	0	0	0	0	0.48	0.55	0	1	0	0	0	1	0	0
874	39	1	177.9	67.6	21.3597	106	66	221	64	72	79	5.3	148.93	1.43	2.38	1	0	0	0	0	0.52	0.54	0	0	0	0	0	0	0	0
875	47	1	172	78.6	26.5684	111	75	171	49	100	91	5.5	127.92	1.07	3.88	2	0	0	0	0	0.54	0.5	0	1	0	0	0	1	0	0
876	43	1	172.2	64.6	21.7854	110	66	169	46	120	87	5.3	133.42	1.54	2.05	1	0	0	0	0	0.52	0.4	0	0	0	0	0	0	0	0
877	50	1	169.6	70.4	24.4749	108	68	197	53	182	97	5.9	108.23	1.31	2.78	2	0	0	0	0	0.59	0.57	1	1	0	0	0	1	0	0
878	59	1	171.8	70.8	23.9876	128	84	229	63	78	82	5.4	115.48	1.18	0.94	2	0	0	0	0	0.55	0.6	1	1	0	0	1	1	0	0
879	50	1	175.1	67.4	21.983	150	90	196	75	149	102	5.2	105.88	1.17	2.67	3	0	1	0	0	0.5	0.42	0	1	0	0	0	1	0	0
880	52	1	174.5	71.1	23.3496	127	80	201	52	173	82	5.8	164.77	1.2	0.77	4	0	0	0	0	0.5	0.58	0	1	0	0	0	1	0	0
881	56	1	172.7	73.3	24.5765	133	87	149	50	227	158	6.9	126.85	1.32	4.2	2	1	1	1	1	0.62	0.72	0	1	0	0	1	1	1	0
882	59	1	168.7	66.2	23.261	136	83	152	36	153	90	5	103.03	1.14	1.8	2	0	0	0	0	0.5	0.65	0	1	0	0	0	1	1	0
883	61	2	154.4	48.4	20.3026	120	70	237	63	90	87	5.9	137.18	1.13	3.88	1	0	0	0	0	0.59	0.58	0	1	0	0	0	0	0	0
884	46	1	166.2	59.6	21.5767	109	65	182	62	116	84	5.5	123.53	1.42	1.66	1	0	0	0	0	0.47	0.48	0	0	0	0	0	0	0	0
885	44	2	161.6	55.4	21.2142	95	55	146	58	73	81	5.1	129.28	1.21	1.25	1	0	0	0	0	0.41	0.41	0	0	0	0	0	0	0	0
886	54	1	179.7	93.4	28.9235	126	81	144	54	198	96	5.6	111.93	1.42	2	3	1	1	0	0	0.57	0.49	0	1	0	0	1	1	0	0
887	60	1	179.6	82.3	25.5145	140	80	247	41	402	128	6.5	111.77	1.35	4.61	4	0	0	0	0	0.54	0.65	0	1	0	0	0	1	0	1
888	50	1	181.3	82.2	25.0078	145	99	193	68	163	101	5.3	129.04	1.22	1.48	2	1	1	0	0	0.52	0.59	0	1	0	0	0	0	0	0
889	52	1	178.8	84	26.2751	127	86	133	57	87	107	6.2	110.94	1.33	2.38	2	1	1	1	1	0.48	0.59	0	1	0	0	0	0	0	0
890	52	1	179.8	85.1	26.3239	138	84	124	59	100	132	6.5	112.22	1.48	1.32	2	1	1	1	1	0.51	0.55	0	0	0	0	0	0	0	0
891	53	2	162.5	61.6	23.3278	125	71	186	74	74	83	5.3	130.76	1.12	1.5	1	1	1	0	0	0.58	0.57	0	1	0	0	0	1	0	0
892	50	1	173.5	79.1	26.2771	134	83	204	52	119	85	5.7	129.48	1.41	1.36	2	0	0	0	0	0.6	0.45	0	1	0	0	0	1	0	0
893	59	1	181.2	78.1	23.7867	125	79	213	40	103	113	6.2	116.87	1.09	0.71	3	0	0	0	0	0.74	0.62	1	1	0	0	1	1	0	0
894	59	1	169	66.1	23.1434	130	88	182	54	148	92	5.6	105.13	1.56	1.31	4	1	1	0	0	1.06	0.97	1	1	1	0	1	1	1	0
895	59	1	167.6	72.1	25.6677	108	71	136	68	89	87	5.2	105	1.4	3.77	1	1	1	0	0	0.64	0.77	0	1	0	0	1	1	0	0
896	60	1	167.7	62.5	22.2236	112	73	253	54	93	97	5.3	148.58	1.18	0.95	1	0	0	0	0	0.64	0.55	0	1	0	0	0	1	0	0
897	59	1	169.4	77.1	26.8675	135	88	244	48	177	111	5.5	130.68	1.13	3.38	2	0	0	0	0	0.6	0.66	1	1	0	0	1	0	0	0
898	70	1	167.7	69.4	24.6771	105	64	210	62	130	92	5.5	114.71	1.11	2.83	2	0	0	0	0	0.78	0.77	1	0	0	0	1	1	0	0
899	50	1	168.3	77.1	27.2199	140	90	236	49	195	95	5.4	120.3	1.29	3.58	2	0	0	0	0	0.45	0.55	0	1	0	0	0	1	0	0
900	70	1	173.3	80	26.6375	125	79	163	55	118	99	5.3	88.02	1.25	3.52	1	1	1	0	0	0.68	0.77	0	0	0	0	1	0	0	0
901	67	1	167.2	62.7	22.4282	112	72	251	59	145	92	5.9	123.54	1.23	1.18	2	0	0	0	0	0.64	0.54	0	1	0	0	0	1	0	0
902	73	1	169.6	70.8	24.614	106	54	126	40	199	105	6.7	102.55	1.52	1.23	2	1	1	1	1	0.9	1.04	0	0	1	0	1	1	1	0
903	59	1	168.3	68.2	24.0778	135	89	183	55	126	116	5.5	117	1.14	1.27	2	1	1	0	0	0.53	0.47	0	0	0	0	0	0	0	0
904	52	1	156.3	68.9	28.2034	132	85	222	48	113	123	6.4	138.4	1.06	3.13	1	0	0	0	0	0.62	0.62	0	0	0	0	0	1	0	0
905	59	1	173.9	78.6	25.991	132	83	157	53	116	99	5.7	114.05	1.37	3.27	3	0	0	0	0	0.78	0.75	1	1	0	0	1	1	0	0
906	64	1	166.4	65.7	23.7279	131	85	144	45	54	87	5.2	119.46	1.12	1.53	2	0	0	0	0	0.65	0.67	1	0	0	0	1	1	0	0
907	69	1	170.1	78.3	27.0616	155	96	184	38	130	106	5.8	133.27	1.24	2.59	2	1	1	0	0	0.46	0.58	1	1	0	0	0	1	0	0
908	50	1	170.8	68.9	23.618	108	62	266	60	77	85	5.4	131.89	1.42	2	4	0	0	0	0	0.51	0.51	0	0	0	0	0	0	0	0
909	59	2	148.5	59.1	26.8	138	84	230	60	78	88	5.6	104.53	1.29	1.39	1	0	0	0	0	0.61	0.53	0	1	0	0	0	1	0	0
910	59	1	176.5	81.3	26.0976	136	71	216	40	173	93	5.6	121.98	1.23	1.27	3	0	0	0	0	0.85	0.58	1	1	1	1	1	1	0	0
911	63	2	156.9	63.2	25.6727	112	55	150	61	110	105	5.8	126.15	1.42	1.22	1	0	0	0	0	0.64	0.58	1	1	0	0	0	1	0	0
912	64	1	170.1	65.1	22.4995	103	65	258	75	124	89	5.9	105.04	1.48	1.77	1	0	0	0	0	0.55	0.47	1	1	0	0	0	1	1	0
913	61	1	178.7	80.3	25.1459	128	76	138	47	67	100	5.1	114.91	1.37	0.81	3	0	0	0	0	0.54	0.63	0	0	0	0	0	0	1	0
914	61	1	178.3	76.4	24.032	126	79	151	49	115	99	5.3	118.99	1.6	0.6	3	0	0	0	0	0.59	0.67	0	0	0	0	0	0	1	0
915	36	1	177.8	76.6	24.2307	117	70	165	50	179	83	5	133.8	1.53	1.79	1	0	0	0	0	0.41	0.44	0	0	0	0	0	0	0	0
916	61	1	166.5	72.8	26.2605	142	87	149	53	213	110	5.6	106.66	1.36	0.61	3	0	1	0	0	0.58	0.55	0	0	0	0	0	0	1	0
917	59	2	152.8	55.1	23.5996	132	75	255	34	984	101	5.8	134.15	1.12	1.73	4	1	1	0	0	0.49	0.44	0	0	0	0	0	0	0	0
918	63	1	172	77.6	26.2304	153	86	133	52	115	123	6.9	100.54	0.91	1.19	4	1	1	1	1	0.74	0.74	1	1	0	0	1	1	0	0
919	63	2	162.6	65	24.5851	108	65	135	58	70	99	5.7	133.43	1.28	4.45	1	0	0	0	0	0.56	0.53	0	0	0	0	0	1	0	0
920	45	1	179.8	61.9	19.1475	98	57	214	90	91	76	5.3	145.14	1.38	2.28	1	0	0	0	0	0.45	0.44	0	0	0	0	0	1	0	0
921	52	1	159.8	59.6	23.3396	106	65	186	50	58	87	5.2	120.85	1.01	7.56	2	0	0	0	0	0.43	0.52	0	1	0	0	0	0	0	0
922	60	2	157.6	54.1	21.7814	110	70	269	95	116	101	6.2	137.28	1.01	2.9	1	0	0	0	0	0.72	0.51	0	1	0	0	1	1	0	0
923	68	1	166.7	74	26.6293	116	77	186	45	84	101	5.6	123.54	1.3	5.04	4	0	0	0	0	0.75	0.87	0	0	0	0	1	1	0	0
924	50	1	177.6	77.1	24.4438	151	91	171	53	95	92	5.4	136.02	1.39	1.27	2	0	1	0	0	0.63	0.61	0	1	0	0	0	1	0	0
925	54	1	170.6	61.7	21.1996	100	60	189	69	131	87	4.9	146.46	1.3	1.86	3	0	0	0	0	0.55	0.75	0	0	0	0	0	0	0	0
926	54	1	171.7	62.3	21.1323	95	60	190	66	115	80	4.8	125.57	1.55	2.16	3	0	0	0	0	0.62	0.65	0	0	0	0	0	1	0	0
927	37	2	162.3	51.5	19.5511	98	60	166	58	54	87	5.1	119.04	1.24	3.57	1	0	0	0	0	0.4	0.44	0	0	0	0	0	0	0	0
928	40	1	175.3	88.2	28.7015	139	82	229	53	134	88	5.3	135.62	1.33	2.59	1	1	1	0	0	0.44	0.69	0	0	0	0	0	0	0	0
929	40	1	175.6	83.9	27.209	143	88	238	48	188	79	5.4	122.19	1.44	3.8	1	1	1	0	0	0.48	0.63	0	1	0	0	0	0	0	0
930	42	1	176.3	70.1	22.5535	124	78	173	54	102	79	5.4	108.34	1.39	1.48	2	0	0	0	0	0.52	0.47	0	0	0	0	0	1	0	0
931	41	2	158.5	67.1	26.7094	95	66	162	45	97	88	5.4	128.83	1.51	2.9	1	0	0	0	0	0.42	0.47	0	0	0	0	0	0	0	0
932	41	2	152.9	51.6	22.0716	112	74	191	72	117	76	5.5	97.53	1.39	6.16	1	0	0	0	0	0.4	0.43	0	0	0	0	0	0	0	0
933	42	1	171.8	69.3	23.4794	134	73	199	70	70	96	5.2	168.44	1.34	1.9	2	0	0	0	0	0.49	0.62	0	1	0	0	0	1	0	0
934	40	1	177.9	72.8	23.0027	111	79	155	59	72	85	5.3	122.08	1.38	3.44	1	0	0	0	0	0.48	0.48	0	1	0	0	0	1	0	0
935	58	1	174.1	60.1	19.8279	128	94	175	71	142	93	5.8	154.93	1.43	2.66	3	1	1	0	0	0.52	0.83	0	0	0	0	0	1	0	0
936	50	1	178.1	76.1	23.9915	132	75	184	47	156	115	5.5	139.55	1.05	2.19	3	0	0	0	0	0.59	0.52	0	1	1	0	0	0	0	0
937	48	2	156.2	54	22.1326	115	68	186	83	63	94	4.7	108.6	1.23	1.1	4	0	0	0	0	0.46	0.45	0	0	0	0	0	0	0	0
938	61	2	156.9	58.4	23.7229	124	82	127	34	237	88	5.1	105.16	1.23	2.87	1	1	1	0	0	0.61	0.54	0	1	0	0	0	1	0	0
939	48	1	173	78	26.0617	126	66	183	60	107	99	5.5	126.27	1.32	0.6	1	0	0	0	0	0.48	0.54	0	1	0	0	0	1	1	0
940	48	1	173.5	77.3	25.6791	124	71	179	58	117	98	6.1	96.99	1.38	2.11	1	0	0	0	0	0.46	0.59	0	1	0	0	0	1	1	0
941	38	2	160.6	68.7	26.6358	117	67	274	99	215	76	5.1	162.57	0.69	1.34	1	0	0	0	0	0.67	0.46	0	0	0	0	0	0	0	0
942	57	1	176.7	63	20.1775	91	61	191	54	78	80	5.5	131.31	1.22	2.38	3	0	0	0	0	0.47	0.51	0	0	0	0	0	0	0	0
943	55	1	161.2	52.8	20.3191	139	91	244	56	108	90	5.3	147.49	1.22	2.67	1	0	0	0	0	0.45	0.49	0	1	0	0	0	1	0	0
944	55	1	162.9	54.3	20.4625	124	84	252	54	158	94	5.2	135.21	1.36	1.82	1	0	0	0	0	0.47	0.55	0	1	0	0	0	1	0	0
945	51	2	160.9	61.1	23.6009	126	79	174	69	78	84	5	105.99	1.33	2.07	1	0	0	0	0	0.41	0.47	0	1	0	0	0	0	0	0
946	51	2	161.2	60.9	23.4362	102	63	174	62	59	80	5	125.68	1.17	2.73	1	0	0	0	0	0.48	0.5	0	0	0	0	0	0	0	0
947	47	1	173.7	65.8	21.8085	105	58	214	56	121	86	5.4	130.73	1.36	2.22	1	0	0	0	0	0.44	0.46	0	1	0	0	0	0	0	0
948	48	1	180.4	70.1	21.54	113	77	163	50	98	89	5.2	130.49	1.07	0.84	3	0	0	0	0	0.51	0.55	0	1	0	0	0	1	0	0
949	48	1	180.2	71.3	21.9574	123	68	202	49	168	98	5.6	141.43	1.17	2.03	3	0	0	0	0	0.5	0.53	0	1	0	0	0	1	0	0
950	44	1	172.8	67.9	22.7396	119	74	146	37	151	85	5.9	128.09	1.42	0.09	2	1	1	0	0	0.47	0.46	0	0	0	0	0	0	0	0
951	39	1	173.6	73.1	24.2559	120	74	185	48	279	88	5.4	154.44	1.42	3.51	3	0	0	0	0	0.49	0.45	0	0	0	0	0	0	0	0
952	39	1	174.7	73.6	24.1153	123	75	180	51	180	90	5.3	140.02	1.56	3.04	3	0	0	0	0	0.5	0.49	0	0	0	0	0	0	0	0
953	55	1	161.5	60.7	23.2725	101	67	197	86	179	79	5.7	122.41	1.5	1.39	2	1	1	0	0	0.53	0.54	0	0	0	0	0	0	0	0
954	50	1	170.3	70.7	24.3776	123	82	254	79	76	93	5.1	137.65	1.16	1.23	1	0	0	0	0	0.42	0.43	0	0	0	0	0	0	0	0
955	54	1	169.7	72.8	25.2795	130	85	190	68	208	94	5.8	132.85	1.39	1.01	2	1	1	0	0	0.5	0.52	0	0	0	0	0	0	0	0
956	57	1	173.1	61.4	20.4915	106	68	168	69	76	88	5.2	128.36	1.21	3.07	1	0	0	0	0	0.48	0.5	0	1	0	0	0	1	0	0
957	44	1	179.5	95	29.4846	130	83	191	38	229	102	5.8	118.08	1.38	2.36	3	0	0	0	0	0.48	0.55	0	0	0	0	0	0	0	0
958	42	1	168.5	66.8	23.5275	132	82	159	66	62	85	5.3	146.9	1.63	1.03	3	0	0	0	0	0.45	0.51	0	0	0	0	0	0	0	0
959	42	1	168.5	69.3	24.4081	132	78	165	53	155	92	5.2	131.04	1.41	0.76	2	0	0	0	0	0.48	0.51	0	0	0	0	0	0	0	0
960	52	1	171.5	63.8	21.6916	114	78	256	54	353	89	5.3	147.33	1.44	2.07	2	0	0	0	0	0.71	0.65	1	1	1	0	0	1	0	0
961	47	2	171.5	53	18.0197	99	60	196	108	74	93	5.5	92.11	1.5	3.4	1	0	0	0	0	0.43	0.44	0	0	0	0	0	1	0	0
962	49	2	162.3	73.1	27.7511	128	78	318	56	262	98	5.8	125.55	1.22	1.95	1	0	0	0	0	0.47	0.47	0	1	0	0	0	0	0	0
963	55	1	175.6	72.1	23.3822	133	77	185	65	166	172	7.6	134.43	1.29	7.41	2	0	0	1	1	0.45	0.49	0	1	0	0	0	0	0	0
964	48	1	169.3	67.6	23.5848	124	79	184	52	111	88	5	147.52	1.31	0.96	2	0	0	0	0	0.5	0.56	0	0	0	0	0	1	0	0
965	51	1	175.3	89.9	29.2547	119	77	210	52	133	70	5.5	100.9	1.44	3.89	1	1	1	0	0	0.53	0.52	1	0	0	0	1	1	0	0
966	50	1	165.7	66	24.038	127	78	233	71	107	92	5.2	137.45	1.38	1.61	2	0	0	0	0	0.6	0.66	0	1	0	0	0	1	0	0
967	58	2	162.5	64	24.2367	156	111	138	47	135	96	5.1	123.91	1.2	1.59	1	1	1	0	0	0.71	0.53	0	0	0	0	0	0	0	0
968	45	1	168.6	73.2	25.7511	130	84	232	49	333	112	5.8	133.38	1.25	3.15	3	0	0	0	0	0.51	0.49	0	0	0	0	0	0	0	0
969	55	2	161.2	53.3	20.5115	114	70	216	76	72	93	6	95.34	1.02	4.35	1	0	0	0	0	0.48	0.47	0	1	0	0	0	0	0	0
970	58	1	180.3	74	22.7636	124	79	220	53	100	85	4.9	120.16	1.18	2.8	2	0	0	0	0	0.62	0.6	0	1	0	0	1	1	1	0
971	58	1	180.8	74.9	22.9132	141	92	164	61	144	76	5.4	96.79	1.42	3.02	4	0	1	0	0	0.84	0.55	0	1	0	0	0	1	1	0
972	49	1	174.1	73.3	24.1828	120	76	207	50	139	99	5.5	129.82	1.47	2.67	2	1	1	0	0	0.61	0.6	0	0	0	0	0	0	0	0
973	54	1	171.3	81.9	27.9106	109	69	243	48	164	110	5.7	104.98	1.23	1.82	1	0	0	0	0	0.6	0.73	0	1	0	0	1	1	0	0
974	59	1	173	74.1	24.7586	125	75	269	46	254	101	6.1	164.88	1.28	3.33	2	0	0	0	0	0.77	0.93	1	1	0	0	1	1	0	0
975	52	1	173.3	73.3	24.4066	129	87	156	78	182	87	5.3	126.98	1.33	0.63	3	0	0	0	0	0.45	0.56	0	1	0	0	0	1	0	0
976	66	2	157.5	51.7	20.8415	131	82	140	55	84	81	5.5	154.98	2	0.06	1	1	1	0	0	0.57	0.68	1	1	0	0	1	1	0	0
977	49	2	155.9	70	28.8009	125	69	218	34	634	96	5.5	118.17	1.09	3.14	1	0	0	0	0	0.61	0.55	0	1	0	0	0	0	0	0
978	62	1	170.2	74.1	25.5799	140	90	206	45	116	124	5.8	115.83	1.28	1.4	3	0	0	0	0	0.79	0.95	0	1	1	0	0	1	0	0
979	64	1	172.4	82.1	27.6229	137	81	222	51	278	111	5.7	124.95	1.46	7.33	2	1	1	0	0	0.57	0.61	0	0	0	0	1	0	0	0
980	55	1	169.1	70.8	24.7597	135	82	221	62	149	99	6.7	100.78	1.31	1.39	2	1	1	0	1	0.54	0.5	1	1	0	0	1	1	0	0
981	53	1	176.1	86.4	27.8609	114	73	119	40	131	119	6.7	137.07	1.28	1.7	1	1	1	1	1	0.5	0.54	0	0	0	0	0	1	0	0
982	60	1	172.8	74.1	24.8159	135	82	94	44	63	92	5.9	140.15	1.41	0.76	2	1	1	0	0	0.47	0.51	1	1	1	0	0	1	0	0
983	45	2	155.7	52.8	21.7799	103	67	199	68	109	83	5.1	102.92	1.13	2.84	1	0	0	0	0	0.49	0.46	0	1	1	0	0	1	1	0
984	55	1	178.9	85.7	26.7769	136	81	244	56	160	87	5.1	125.89	1.46	1.43	1	0	0	0	0	0.56	0.58	0	1	0	0	0	1	0	0
985	72	1	166.2	68.4	24.7625	120	70	157	53	100	144	6.9	148.31	1.43	1.78	2	1	1	1	1	0.74	0.71	1	1	0	0	0	1	1	0
986	72	1	164.8	68.1	25.0745	135	71	148	54	77	161	7.2	152.24	1.68	2.99	2	1	1	1	1	0.63	0.61	0	1	0	0	0	1	1	0
987	61	1	181.3	90.8	27.6242	115	77	212	50	187	80	5.4	95.8	1.23	1.65	2	0	0	0	0	0.81	0.61	1	1	0	0	0	1	0	0
988	63	2	153.2	46.9	19.9828	128	67	230	85	48	76	5.7	118.56	1.24	2.86	1	0	0	0	0	0.62	0.52	0	0	0	0	1	1	0	0
989	64	1	172.6	91.4	30.6807	160	100	277	89	179	112	6.1	133.77	1.17	4.91	2	0	1	0	0	0.76	0.62	0	0	0	0	0	0	0	0
990	49	2	160	68.6	26.7969	126	79	229	64	101	97	5.9	116.92	1.23	3.4	2	0	0	0	0	0.54	0.61	0	0	0	0	0	1	0	0
991	64	1	178.3	77.1	24.2522	123	76	157	65	69	87	5.2	142.15	1.28	2.69	2	0	0	0	0	0.77	0.65	1	1	0	0	1	1	0	0
992	46	2	151.5	40.8	17.776	100	69	208	65	146	84	5.2	157.44	1.29	4.01	1	0	0	0	0	0.47	0.5	0	0	0	0	0	0	0	0
993	38	2	156.3	57.3	23.4551	115	70	196	62	98	85	5.1	108.33	0.96	4.84	1	0	0	0	0	0.47	0.53	0	0	0	0	0	0	0	0
994	59	1	164.5	95.6	35.3286	122	68	231	57	212	177	9.6	120.65	1.55	1.14	1	1	1	1	1	0.46	0.44	0	0	0	0	0	0	0	0
995	37	2	165.8	58.9	21.4263	106	72	164	65	64	73	5	86.22	1.28	2.37	1	0	0	0	0	0.49	0.5	0	0	0	0	0	0	0	0
996	58	1	181.3	67.9	20.6573	110	70	220	52	84	86	5.6	146.77	1.36	1.45	3	0	0	0	0	0.68	0.5	1	1	0	0	1	1	0	0
997	55	1	167.4	65	23.1954	104	66	182	54	182	83	5.2	149.31	1.25	2.63	3	0	0	0	0	0.53	0.63	0	1	0	0	0	1	0	0
998	58	1	170.3	58.4	20.1365	120	80	186	61	79	92	5.4	137.32	0.99	2.9	2	0	0	0	0	0.5	0.53	1	1	0	0	1	1	0	0
999	58	1	170.3	57.4	19.7917	128	89	216	65	53	95	5.2	106.96	1.08	4.28	2	0	0	0	0	0.55	0.67	1	1	0	0	1	1	0	0
1000	59	1	167.8	69.6	24.7187	137	90	222	40	601	112	5.8	120.49	1.39	2.43	3	0	0	0	0	0.69	0.55	1	0	0	0	0	1	0	0
1001	40	2	164.5	65.6	24.2422	112	71	183	67	124	92	4.9	135.16	1.26	3.61	1	0	0	0	0	0.51	0.54	0	0	0	0	0	1	0	0
1002	49	1	164.9	73.1	26.8829	125	74	222	48	144	83	5.4	131.23	1.41	2.17	2	0	0	0	0	0.51	0.45	0	0	0	0	0	0	0	0
1003	42	1	173.9	73.3	24.2384	128	76	186	63	62	93	5	128.9	1.68	0.96	3	0	0	0	0	0.43	0.43	0	0	0	0	0	1	1	0
1004	42	1	173.7	75.8	25.1229	128	76	173	58	131	83	5.2	111.7	1.61	1.55	2	0	0	0	0	0.46	0.45	0	0	0	0	0	1	1	0
1005	48	1	169.1	81.7	28.5716	123	75	308	51	236	90	5.7	140.51	1.35	3.14	3	0	0	0	0	0.41	0.63	1	1	0	0	0	1	0	0
1006	36	2	170.2	55.6	19.1936	120	63	141	56	121	81	5.2	132.02	1.06	0.98	1	0	0	0	0	0.4	0.49	0	0	0	0	0	0	0	0
1007	63	1	172.9	70.7	23.6499	152	106	171	43	98	85	5.6	107.25	1.25	4.48	2	1	1	0	0	0.67	0.56	0	1	0	0	0	1	0	0
1008	72	1	166.5	76.5	27.5952	129	78	144	57	81	100	5.6	119.18	0.97	1.59	1	1	1	0	0	0.59	0.81	0	1	0	0	0	1	0	0
1009	57	1	172	62.2	21.0249	153	88	189	79	91	96	5.3	135.03	1.17	1.45	1	0	1	0	0	0.44	0.58	1	1	0	0	1	0	1	0
1010	58	1	167.5	69	24.5935	135	90	214	62	271	108	6	113.57	1.27	1.04	2	0	0	0	0	0.67	0.59	1	1	0	0	0	0	0	0
1011	58	1	171.5	73	24.8196	120	76	202	72	65	86	5.3	115.43	1.27	1.9	2	0	0	0	0	0.54	0.52	0	1	0	0	0	1	0	0
1012	58	1	172.1	76.4	25.7948	129	78	191	41	141	82	5.4	99.41	1.4	2.62	1	0	0	0	0	0.52	0.62	0	1	0	0	0	1	0	0
1013	48	2	162.3	82.1	31.1678	118	68	206	46	183	121	5.7	93.98	1.32	4.52	2	0	0	0	0	0.53	0.53	0	0	0	0	0	0	0	0
1014	58	1	166.5	71.1	25.6473	110	70	158	65	115	87	5.3	120.77	1.42	2.53	2	1	1	0	0	0.65	0.5	0	0	0	0	0	1	0	0
1015	48	2	155.7	51.8	21.3674	119	82	217	45	108	89	5.8	119.02	1.41	2.22	4	0	0	0	0	0.43	0.46	0	0	0	0	0	0	0	0
1016	60	1	169.6	66.8	23.2233	123	83	121	46	61	96	5.8	104.86	1.27	1.02	3	1	1	0	0	0.61	0.58	1	1	1	0	1	1	0	0
1017	69	1	164.7	69.4	25.5842	135	79	179	80	198	56	6.1	108.39	1.34	2.49	1	1	1	0	0	0.59	0.54	0	1	0	0	0	1	1	0
1018	58	1	175	85.7	27.9837	145	89	187	53	152	94	6	125.43	1.14	1.21	3	0	1	0	0	0.68	0.64	0	1	0	0	0	1	0	0
1019	58	1	176.1	86.5	27.8931	133	81	143	48	170	87	5.8	120.56	1.43	0.9	3	1	1	0	0	0.6	0.67	0	1	0	0	0	1	0	0
1020	40	1	176.9	62.5	19.9721	124	72	203	46	91	85	4.9	147.81	1.19	2.17	2	0	0	0	0	0.5	0.43	0	1	0	0	0	1	0	0
1021	59	1	171.1	55.4	18.9239	112	63	243	54	112	79	5.6	150.76	1.04	2.52	3	0	0	0	0	0.61	0.61	0	1	0	0	1	1	0	0
1022	58	1	177.5	92	29.2006	130	82	173	54	123	98	5	120.05	1.35	4.66	2	1	1	0	0	0.82	0.84	0	1	1	0	0	1	1	0
1023	58	1	177.4	88.9	28.2484	142	99	156	52	108	102	5	123.16	1.23	2.84	2	1	1	0	0	0.86	0.73	1	1	1	0	1	1	0	0
1024	49	1	173.1	78.3	26.1317	130	80	198	53	116	92	5.7	140.28	1.36	0.66	2	0	0	0	0	0.54	0.85	0	0	0	0	0	1	0	0
1025	49	1	173.6	77	25.55	130	83	170	49	90	93	6	109.18	1.23	0.57	2	0	0	0	0	0.67	0.73	0	1	0	0	0	1	0	0
1026	70	1	163.2	62.5	23.466	138	79	163	50	124	106	6.2	113.85	1.09	2.96	2	0	0	1	1	0.55	0.72	0	1	0	0	0	1	0	0
1027	58	1	173.7	77.8	25.7858	132	77	161	50	115	103	5.4	156.06	1.39	1.72	1	0	0	0	0	0.73	0.61	0	1	0	0	0	1	0	0
1028	37	2	172.4	59.7	20.0863	110	74	159	43	170	86	5.6	104.25	1.16	2.13	1	0	0	0	0	0.48	0.5	0	0	0	0	0	0	0	0
1029	81	2	153.6	53.5	22.6763	139	82	169	43	134	85	5.4	113.65	1.27	1.91	1	0	0	0	0	0.69	0.73	0	1	1	0	0	1	1	0
1030	49	2	160.4	55.2	21.4551	135	80	230	70	57	126	6.7	119.21	1.22	1.36	1	0	0	0	1	0.49	0.61	0	0	0	0	0	0	0	0
1031	52	1	172.4	70.4	23.6863	153	88	202	57	131	91	5.4	137.43	1.4	1.52	3	1	1	0	0	0.56	0.6	0	0	0	0	0	0	0	0
1032	37	2	163.5	64.2	24.0159	107	60	182	67	72	79	5.2	144.47	1.45	1.8	1	0	0	0	0	0.42	0.49	0	0	0	0	0	0	0	0
1033	52	1	175	84.9	27.7224	102	61	214	57	129	91	5.2	133.48	1.36	0.91	3	0	0	0	0	0.54	0.56	0	1	0	0	0	1	0	0
1034	58	1	173.9	85.4	28.2396	136	89	158	71	61	96	5.9	163.57	1.37	1.63	2	1	1	0	0	0.43	0.48	0	0	0	0	0	0	0	0
1035	63	1	178.3	82.8	26.0452	114	74	202	52	87	99	5.7	121.49	1.35	0.58	2	0	0	0	0	0.69	0.73	0	1	0	0	0	1	0	0
1036	53	2	157	56.6	22.9624	129	84	216	47	186	79	5.1	106.51	1.08	3.32	1	1	1	0	0	0.54	0.56	0	0	0	0	0	0	0	0
1037	56	2	156.9	70.2	28.5162	141	93	210	54	226	89	5.7	127.59	1.4	1.51	1	0	1	0	0	0.64	0.55	1	1	0	0	0	1	0	0
1038	50	2	164.8	89.3	32.8804	136	83	146	49	111	102	5.9	122.15	1.15	1.01	1	1	1	0	0	0.52	0.67	0	1	0	0	0	0	0	0
1039	53	1	169.3	69.6	24.2826	132	78	193	52	237	107	5.4	105.69	1.29	2.17	2	0	0	0	0	0.88	0.78	1	1	0	0	1	1	0	0
1040	51	1	173	85.1	28.434	116	69	196	54	213	90	5.5	155.46	1.28	1.09	2	0	0	0	0	0.71	0.71	0	0	0	0	0	0	0	0
1041	51	1	171.4	86.2	29.3417	154	102	259	52	193	103	5.5	111.46	1.28	0.87	3	0	1	0	0	0.64	0.62	0	0	0	0	0	1	0	0
1042	52	1	158.3	60.2	24.0234	124	85	210	66	92	99	5.6	165.1	1.4	3.7	4	0	0	0	0	0.54	0.55	0	1	0	0	0	1	0	0
1043	41	1	170.7	76.1	26.1167	132	78	212	49	209	96	5.6	133.96	1.3	1.08	2	0	0	0	0	0.47	0.58	0	1	0	0	0	0	0	0
1044	55	1	165.1	82	30.0829	118	72	147	41	195	146	8.2	98.48	1.27	1.66	3	1	1	1	1	0.71	0.49	0	0	0	0	0	1	0	0
1045	55	2	152.8	59	25.27	110	65	243	68	116	96	6	119.19	1.47	5.11	1	0	0	0	0	0.48	0.66	0	1	1	0	0	1	1	0
1046	43	1	169.6	79	27.4647	101	68	207	50	115	89	5.3	97.8	1.16	0.86	1	0	0	0	0	0.4	0.46	0	0	0	0	0	1	0	0
1047	39	1	176.4	73.2	23.5241	121	72	212	64	94	93	5.4	129.48	1.28	1.65	2	0	0	0	0	0.49	0.46	0	1	0	0	0	0	0	0
1048	39	1	174.1	67.6	22.3023	126	78	194	49	91	87	5.1	122.45	1.5	2.44	1	0	0	0	0	0.54	0.56	0	0	0	0	0	0	0	0
1049	51	1	176.9	85.3	27.258	118	70	222	42	347	96	5.6	118.33	1.55	1.32	2	0	0	0	0	0.69	0.48	0	1	0	0	0	1	0	0
1050	52	1	172	77.1	26.0614	139	93	203	41	173	81	5.2	124.89	1.41	4.08	1	0	0	0	0	0.43	0.51	0	0	0	0	0	0	0	0
1051	50	2	153.3	47.7	20.2971	108	62	185	67	51	76	5.6	142.33	1.34	5.56	1	0	0	0	0	0.48	0.5	0	0	0	0	1	0	0	0
1052	50	1	170.3	69.7	24.0328	130	90	231	59	131	95	5	127.09	1.2	5.6	1	0	0	0	0	0.58	0.63	0	0	0	0	0	0	0	0
1053	60	2	161.6	52.2	19.9888	105	68	215	72	86	104	5.7	145.13	2.33	0.02	1	0	0	0	0	0.53	0.57	0	1	0	0	0	1	0	0
1054	51	1	171.1	79.3	27.0878	120	72	122	54	115	100	6.5	138.76	1.07	3.58	2	0	0	1	1	0.56	0.57	0	0	0	0	0	1	1	0
1055	51	1	170.5	81.5	28.0355	130	77	145	48	235	117	7.1	138.53	1.18	3.08	2	0	0	1	1	0.53	0.55	0	0	0	0	1	0	1	0
1056	57	2	156.7	76.9	31.3176	146	81	212	47	140	141	6.8	115.36	1.14	2.23	4	1	1	1	1	0.7	0.55	1	1	0	0	0	1	0	0
1057	55	1	171.3	78.5	26.7519	130	92	168	41	163	102	5.5	139.55	1.15	1.32	2	0	0	0	0	0.63	0.6	0	1	0	0	1	1	0	0
1058	55	1	171.1	77	26.3021	148	88	161	43	228	112	5.7	101.21	1.49	1.36	2	1	1	0	0	0.73	0.53	1	1	0	0	1	1	0	0
1059	40	1	178.6	83.8	26.2713	124	66	254	56	213	87	5.6	79.42	1.19	9.87	3	0	0	0	0	0.5	0.55	0	1	1	0	0	1	0	0
1060	61	1	173.3	76.1	25.3389	127	82	180	67	127	177	6.2	93.47	1.34	1.78	1	0	0	1	1	0.8	0.75	1	1	1	0	1	1	0	0
1061	56	1	171.9	70	23.689	114	70	210	70	89	85	5.1	152.23	1.37	2.4	2	1	1	0	0	0.62	0.57	0	1	0	0	0	1	0	0
1062	71	2	154.1	52	21.8977	140	92	253	107	102	84	5.5	132.7	1.03	3.83	1	1	1	0	0	0.58	0.52	0	0	0	0	0	1	0	0
1063	55	1	162.7	66.2	25.0082	117	74	195	52	124	89	5.4	114.73	1.29	3.71	4	1	1	0	0	0.64	0.58	1	1	1	0	0	1	1	0
1064	51	1	170	71.2	24.6367	140	78	197	36	224	182	7.9	145.05	1.46	0.07	1	0	0	1	1	0.7	0.56	0	1	0	0	0	0	0	0
1065	45	1	169.3	79.9	27.8762	153	117	165	54	128	87	5.1	149.23	1.42	2.66	1	0	1	0	0	0.49	0.54	0	0	0	0	0	1	0	0
1066	47	2	158.2	59.6	23.8141	134	86	197	48	111	95	5.8	137.05	1.31	0.67	1	1	1	0	0	0.57	0.6	0	1	0	0	0	0	0	0
1067	47	1	167.9	64.7	22.9511	121	76	218	45	133	80	4.8	126.21	1.6	1.39	1	0	0	0	0	0.45	0.53	0	1	0	0	0	1	0	0
1068	47	1	166.5	67.4	24.3126	111	63	185	41	162	89	5.3	121.07	1.32	0.4	4	0	0	0	0	0.44	0.43	0	0	0	0	0	1	0	0
1069	43	1	172.7	72	24.1406	97	57	146	58	100	83	5.5	150.76	1.13	1.58	1	0	0	0	0	0.59	0.55	0	1	0	0	0	1	0	0
1070	54	1	159.5	56.4	22.1696	119	75	214	44	102	97	5.8	132.01	1.21	1.64	1	0	0	0	0	0.62	0.47	1	1	0	0	0	1	0	0
1071	55	2	152.8	55.8	23.8994	111	79	241	48	147	79	5.4	111.87	1.34	0.52	1	0	0	0	0	0.45	0.5	0	0	0	0	0	0	0	0
1072	45	1	176.6	81.7	26.1963	136	85	208	60	106	91	5.1	122.99	1.38	2.98	2	1	1	0	0	0.73	0.71	0	1	1	0	1	1	1	0
1073	54	1	168.3	63.7	22.4891	123	82	187	40	204	103	5.6	111.71	1.2	1.58	1	1	1	0	0	0.58	0.6	1	1	0	0	0	1	0	0
1074	40	1	170.1	68.3	23.6054	115	69	238	55	117	77	5.1	163.11	1.11	3.16	4	0	0	0	0	0.45	0.54	0	0	0	0	0	0	0	0
1075	51	1	169.9	75.6	26.19	112	63	188	51	122	93	5.6	116.36	1.41	0.08	2	0	0	0	0	0.63	0.71	0	0	0	0	0	1	0	0
1076	51	1	173.9	56.8	18.7823	95	54	135	71	64	82	5.2	85.97	1.27	2.8	1	0	0	0	0	0.54	0.47	0	1	0	0	0	1	0	0
1077	48	1	175.8	90.2	29.1856	131	85	218	53	70	96	5.3	150.17	1.61	0.85	1	0	0	0	0	0.72	0.7	0	0	0	0	0	1	0	0
1078	50	2	168.8	81.7	28.6733	133	82	142	64	121	123	6.3	117.11	1.15	1.56	4	1	1	1	1	0.62	0.55	0	0	0	0	0	1	0	0
1079	57	2	150.7	54.9	24.1739	124	83	194	52	120	90	5.6	142.71	2.01	0.01	1	0	0	0	0	0.62	0.64	0	0	0	0	1	0	0	0
1080	49	1	182.1	77.8	23.4617	156	93	203	50	79	80	5.5	136.68	1.47	1.26	1	0	1	0	0	0.59	0.49	1	1	0	0	1	0	0	0
1081	50	2	151.1	46.6	20.4107	96	55	169	70	49	82	5	127.31	1.24	1.35	1	0	0	0	0	0.48	0.57	1	1	0	0	0	1	0	0
1082	50	1	173.9	64.4	21.2954	105	59	169	44	122	100	5.8	209.62	2.58	0.06	2	0	0	1	1	0.51	0.55	0	0	0	0	0	1	0	0
1083	49	1	168.1	80.4	28.4525	130	85	285	46	145	137	8.3	136.36	1.49	1.27	1	0	0	1	1	0.52	0.58	0	1	0	0	1	1	0	0
1084	44	1	168.4	74.1	26.1297	113	66	216	54	221	89	5.3	130.67	1.54	0.88	3	0	0	0	0	0.47	0.42	0	0	0	0	0	1	0	0
1085	52	1	167.9	68.7	24.37	132	77	231	43	134	97	6.1	122.29	1.38	1.35	1	0	0	0	0	0.6	0.72	1	1	0	0	0	1	1	0
1086	45	1	161.8	69.2	26.4332	126	75	192	56	55	77	5.2	106.41	1.42	2.22	1	0	0	0	0	0.86	0.65	0	1	0	0	1	1	0	0
1087	43	2	167.7	59.5	21.1568	118	68	138	71	101	93	5.8	99.04	1.12	1.81	1	0	0	0	0	0.47	0.48	0	0	0	0	0	0	0	0
1088	50	1	172.5	78.2	26.2802	143	88	153	39	142	94	5.6	147.14	1.24	2.68	1	1	1	0	0	0.59	0.71	1	1	1	0	1	1	1	0
1089	41	1	186.4	90.4	26.0182	111	70	204	43	390	248	10.2	122.2	1.56	1.17	3	0	0	0	1	0.57	0.63	0	1	0	0	0	0	0	0
1090	46	1	176.4	103.8	33.358	127	76	201	52	129	115	6.4	119.48	1.78	0.49	2	1	1	1	1	0.48	0.72	0	0	0	0	0	0	0	0
1091	41	1	176.6	88.7	28.4408	124	77	192	61	110	94	5.5	139.95	1.51	0.96	3	0	0	0	0	0.41	0.46	0	0	0	0	0	0	0	0
1092	41	1	176.3	88.8	28.5699	131	65	189	54	142	84	5.4	115.2	1.58	0.91	3	0	0	0	0	0.52	0.46	0	0	0	0	1	0	0	0
1093	38	1	173.7	85.6	28.371	136	91	213	63	97	96	5.6	137.85	1.11	3.03	2	0	0	0	0	0.5	0.6	1	1	0	0	1	1	0	0
1094	48	2	155.5	42.4	17.535	137	77	149	52	64	91	5.1	97.36	1.29	3.81	4	0	0	0	0	0.49	0.56	0	1	0	0	0	1	0	0
1095	35	1	176.4	67.9	21.8209	117	71	196	58	104	98	5.2	111.98	1.73	2.35	1	0	0	0	0	0.46	0.48	0	1	0	0	0	1	0	0
1096	48	1	180.6	89.2	27.3482	122	77	177	76	50	96	5.4	103.72	1.24	1.64	1	1	1	0	0	0.65	0.53	0	1	0	0	0	0	1	0
1097	54	2	158.6	70.1	27.8684	115	75	155	56	60	77	5.8	89.32	1.35	1.7	1	0	0	0	0	0.47	0.56	0	1	0	0	0	1	0	0
1098	55	1	170.8	76.2	26.1204	153	87	205	38	198	103	6.1	104.94	1.07	0.55	1	1	1	0	0	0.63	0.54	0	0	0	0	0	0	0	0
1099	54	1	170.4	81.7	28.1373	137	86	223	38	337	94	5.2	121.43	1.33	2.63	1	0	0	0	0	0.56	0.74	1	1	0	0	1	1	0	0
1100	52	2	157	64.2	26.0457	111	64	220	76	58	83	5.5	121.18	1.32	0.92	4	0	0	0	0	0.48	0.65	0	1	0	0	0	1	0	0
1101	55	2	165.7	73.8	26.8789	126	74	222	44	140	78	5	88.52	1.25	3.09	4	0	0	0	0	0.5	0.53	0	1	0	0	0	0	0	0
1102	50	2	157.2	66.9	27.072	119	84	254	58	136	81	4.8	147.75	1.02	12.48	1	0	0	0	0	0.55	0.53	0	0	0	0	0	0	0	0
1103	50	1	167.8	64.7	22.9784	141	92	208	77	75	74	5	141.98	1.42	4.56	1	0	1	0	0	0.53	0.69	0	1	0	0	0	0	0	0
1104	58	2	158.6	64.4	25.6023	132	90	233	55	110	91	5.5	147.55	1.37	2.64	4	0	0	0	0	0.49	0.76	1	1	0	1	0	1	1	0
1105	48	2	154.5	52.9	22.1615	118	75	218	52	109	98	6	121.21	1.08	3.08	1	0	0	0	0	0.45	0.5	0	0	0	0	0	0	1	0
1106	36	2	157.2	49.5	20.0309	106	68	180	90	100	74	5.2	139.04	1.06	1.79	1	0	0	0	0	0.49	0.49	0	0	0	0	0	0	0	0
1107	54	1	167.2	64.9	23.2152	124	74	225	63	114	96	5.2	114.98	1.12	2.2	4	0	0	0	0	0.5	0.42	0	0	0	0	0	1	0	0
1108	55	1	167.8	60.5	21.4868	126	72	218	77	281	110	5.6	138.76	1.2	1.62	2	0	0	0	0	0.55	0.73	1	0	0	0	0	0	0	0
1109	55	1	166.8	57.5	20.6669	125	76	169	72	203	92	5.4	97.23	1.23	0.8	3	0	0	0	0	0.53	0.73	1	1	0	0	0	0	0	0
1110	58	2	152.3	48.6	20.9525	123	72	195	80	61	79	5.1	122.01	1.05	3.51	1	0	0	0	0	0.48	0.48	0	0	0	0	0	1	0	0
1111	55	2	154.1	45.5	19.1605	125	81	172	55	90	88	5.9	83.43	1.3	5.4	1	0	0	0	0	0.63	0.53	0	0	1	0	0	0	0	0
1112	48	1	171.8	57.3	19.4137	114	77	172	91	40	75	5.3	134.86	1.18	0.73	1	0	0	0	0	0.49	0.48	0	1	1	0	0	1	1	0
1113	45	1	175.1	64.9	21.1676	113	69	165	63	102	92	5.5	120.45	1.41	0.85	1	0	0	0	0	0.42	0.45	0	1	0	0	0	1	0	0
1114	48	1	155.2	61	25.3248	126	81	151	62	154	90	5.3	121.82	1.19	1.73	2	1	1	0	0	0.55	0.49	0	1	0	0	0	0	1	0
1115	48	1	155	64.1	26.6805	132	87	134	63	109	110	6	114.06	1.18	2.78	2	1	1	0	0	0.68	0.48	0	1	0	0	0	0	1	0
1116	48	1	166.9	64	22.9756	137	84	170	44	167	90	5	132.05	1.33	1.82	2	0	0	0	0	0.58	0.46	0	1	0	0	0	1	0	0
1117	62	1	174.6	66.6	21.8467	122	74	198	46	116	129	6.1	183.27	1.34	1.04	4	0	0	0	0	0.54	0.48	1	1	0	0	0	1	0	0
1118	62	1	176.3	66.2	21.2987	87	55	124	41	120	122	6.6	116.61	1.21	1.25	3	0	0	1	1	0.56	0.85	1	1	0	1	1	1	0	0
1119	39	1	162.1	60.2	22.9103	111	75	154	56	87	83	5.1	144.12	1.62	0.87	3	0	0	0	0	0.45	0.5	0	0	0	0	0	0	0	0
1120	39	1	162.3	58.6	22.2464	111	75	160	57	70	93	5.3	122.29	1.43	1.13	3	0	0	0	0	0.44	0.43	0	0	0	0	0	0	0	0
1121	56	1	159.5	62.1	24.4101	125	82	222	46	208	105	5.9	125.88	1.1	4.08	2	0	0	0	0	0.59	0.66	0	0	0	0	0	0	0	0
1122	64	2	165.6	67.2	24.5047	158	92	224	85	173	105	5.5	130.25	1.44	4.07	1	0	1	0	0	0.71	0.53	1	0	0	0	1	1	0	0
1123	51	1	172.1	77.7	26.2337	140	94	221	51	231	141	6.3	108.83	1.53	2.56	2	1	1	1	1	0.55	0.56	0	1	0	0	0	1	1	0
1124	56	1	170.9	74.1	25.3708	115	66	157	70	138	123	6.7	139.39	1.43	1.64	2	1	1	1	1	0.61	0.84	1	1	1	0	1	1	1	0
1125	45	1	179.8	84.9	26.262	133	78	217	55	94	95	5.6	119.93	1.57	3.18	3	1	1	0	0	0.51	0.6	0	0	0	0	0	1	0	0
1126	60	1	168.1	72.6	25.6922	124	78	237	44	419	91	5.6	136.83	1.06	2.99	2	1	1	0	0	0.61	0.56	0	1	0	0	0	1	1	1
1127	57	1	172.3	70.6	23.7812	106	71	144	44	202	128	7.4	120.04	1.03	2.28	3	0	0	1	1	0.51	0.6	0	0	0	0	0	0	0	0
1128	43	2	164.9	61.2	22.5066	123	74	181	63	101	95	5.1	91.04	1.3	2.46	1	0	0	0	0	0.44	0.48	0	0	0	0	0	1	0	0
1129	45	1	172	70.4	23.7966	140	80	236	84	58	93	5.5	117.91	1.32	3.59	2	0	0	0	0	0.68	0.91	1	1	1	1	1	1	0	0
1130	61	1	169	85.4	29.9009	136	91	200	55	95	95	5.5	167.74	1.28	1.96	3	0	0	0	0	0.82	0.92	1	1	0	0	0	1	0	0
1131	37	2	171.7	49.8	16.8923	95	55	180	75	121	80	5.3	132.65	1.33	2.12	1	0	0	0	0	0.56	0.54	0	0	0	0	0	1	0	0
1132	39	1	172.7	67.9	22.7659	127	75	187	84	59	83	5.2	142.06	1.33	0.93	4	0	0	0	0	0.51	0.45	0	1	0	0	0	1	0	0
1133	39	1	170.2	64.6	22.3004	110	71	288	36	269	84	5.5	128.31	1.45	1.17	2	0	0	0	0	0.5	0.51	0	1	0	0	0	1	1	0
1134	39	1	170.7	64.5	22.1357	101	61	271	35	236	82	5.7	137.64	1.36	1.44	2	0	0	0	0	0.53	0.5	0	1	1	0	0	1	1	0
1135	57	1	181.6	69.6	21.1046	118	75	185	56	139	94	5.6	124.09	1.42	1.85	3	0	0	0	0	0.66	0.58	0	1	0	0	0	1	1	0
1136	57	1	167.4	63.7	22.7315	126	78	215	43	82	81	4.8	136.62	1.11	3.15	2	0	0	0	0	0.61	0.54	1	1	0	0	0	1	0	0
1137	57	1	168.8	63.4	22.2507	101	64	220	45	133	80	5	104.9	1.27	5.12	2	0	0	0	0	0.61	0.52	1	1	0	0	1	1	0	0
1138	40	1	180.4	98.3	30.2051	118	74	144	57	79	92	5.7	103.93	1.14	3.83	2	0	0	0	0	0.52	0.81	0	1	1	0	1	1	0	0
1139	62	1	176.2	78.7	25.3491	155	98	155	68	70	84	5.3	147.56	1.4	2.87	2	0	1	0	0	0.71	0.76	1	1	0	0	0	1	0	0
1140	62	1	176.3	54.6	17.5666	130	85	148	69	47	68	5.6	112.11	1.37	1.47	2	0	0	0	0	0.66	0.7	1	1	0	0	0	1	1	0
1141	57	1	173.4	70.1	23.3142	115	67	121	66	89	118	6.3	153.2	0.91	2.01	3	0	0	1	1	0.73	0.78	1	1	0	0	1	1	0	0
1142	49	1	172.6	59.9	20.1069	106	59	211	59	59	85	5.5	108.24	1.66	2.68	1	0	0	0	0	0.58	0.61	0	0	0	0	0	0	0	0
1143	49	1	172.6	57.7	19.3684	128	76	205	66	96	85	5.8	100.14	1.47	2.08	1	0	0	0	0	0.61	0.52	0	0	0	0	0	0	0	0
1144	49	1	168.9	82.4	28.8847	154	88	171	50	90	124	6.3	104.23	1.18	0.78	1	0	1	0	0	0.65	0.64	0	0	0	0	0	0	0	0
1145	61	2	153.1	52.8	22.526	124	80	239	60	153	85	5.4	107.61	1.52	4.02	1	0	0	0	0	0.46	0.45	0	0	0	0	0	0	0	0
1146	58	1	179.9	78.8	24.348	113	70	150	47	64	92	5.4	136.32	0.97	1.21	3	0	0	0	0	0.61	0.57	0	1	0	0	0	1	0	0
1147	58	1	180.6	78.2	23.9757	112	65	129	46	74	84	5.8	109.06	1.18	2	2	0	0	0	0	0.58	0.54	0	1	0	0	0	1	0	0
1148	51	1	159.8	59.8	23.4179	135	84	189	50	146	88	5.7	133.91	1.41	3.48	3	0	0	0	0	0.54	0.51	0	0	0	0	1	1	0	0
1149	51	1	169.4	74.2	25.8569	122	74	148	58	47	94	5.3	103.22	1.51	0.1	2	0	0	0	0	0.79	0.59	0	1	0	0	1	1	0	0
1150	48	1	168.1	64	22.6488	115	71	133	50	54	92	5.6	121.08	1.31	3.44	1	0	0	0	0	0.53	0.54	0	1	0	0	0	1	0	0
1151	48	1	169.5	65.7	22.8679	112	70	135	45	90	97	5.4	105.02	1.26	3.72	1	0	0	0	0	0.5	0.48	0	1	0	0	0	1	0	0
1152	48	1	167.8	65.8	23.3691	124	75	151	48	102	94	5.5	136.32	1.34	5.81	1	0	0	0	0	0.52	0.56	0	1	0	0	0	1	0	0
1153	52	1	170.1	77.3	26.716	128	77	193	38	173	80	5	130.61	1.59	2.12	3	0	0	0	0	0.65	0.53	0	1	0	0	0	1	0	0
1154	38	1	174.7	77	25.2293	147	109	206	51	159	101	5	147.26	1.56	0.63	3	1	1	0	0	0.5	0.51	0	0	0	0	0	0	0	0
1155	58	1	173.2	66.7	22.2346	127	72	245	50	178	108	5.8	138.12	1.56	1.75	2	0	0	1	1	0.66	0.75	0	1	0	0	0	1	0	0
1156	58	1	172.2	67.2	22.6622	106	67	212	34	283	104	5.9	123.86	1.24	2.64	2	0	0	1	1	0.61	0.6	0	1	0	0	0	1	0	0
1157	34	2	157.5	51.9	20.9221	96	57	181	61	102	87	4.7	110.62	1.27	4.52	1	0	0	0	0	0.47	0.49	0	0	0	0	0	1	0	0
1158	48	1	171.5	79.4	26.9956	126	76	215	50	181	107	5.6	108.52	1.1	1.29	1	0	0	0	0	0.67	0.64	0	0	0	0	0	0	0	0
1159	48	1	173.4	70.7	23.5137	115	68	167	58	100	94	5.5	117.02	1.31	0.82	3	0	0	0	0	0.45	0.61	0	0	0	0	0	0	0	0
1160	58	2	162.7	63.5	23.9883	117	63	193	87	95	92	5	148.57	1.36	1.62	1	0	0	0	0	0.59	0.59	0	1	0	0	0	1	0	0
1161	48	1	172.2	82.3	27.7545	106	65	186	46	84	98	5.3	143.99	1.39	1.13	2	0	0	0	0	0.49	0.77	0	1	0	0	0	1	0	0
1162	54	1	166.4	75	27.0866	108	63	196	38	182	102	5.8	118.26	1.41	3.28	2	0	0	0	0	0.86	0.76	1	0	0	0	1	1	0	0
1163	48	1	167.4	75	26.764	138	90	166	28	307	94	5.3	136.21	0.74	1.55	2	0	0	0	0	0.63	0.65	0	1	0	0	1	1	0	0
1164	58	1	166.9	62.8	22.5448	113	62	182	41	280	93	6	121.08	1.41	1.8	3	0	0	0	0	0.44	0.48	0	0	0	0	0	1	0	0
1165	67	1	173.3	76.6	25.5054	143	92	155	56	97	124	6.4	121.15	1.14	0.55	1	1	1	0	0	0.81	0.49	1	0	1	0	0	1	0	0
1166	46	1	169.8	76.7	26.6023	160	100	221	54	263	96	6.1	154.59	2.09	0.78	2	1	1	0	0	0.49	0.51	0	0	0	0	0	1	0	0
1167	51	1	181.3	90.5	27.533	127	85	219	55	126	92	5.4	92.98	1.37	2.83	2	0	0	0	0	0.63	0.52	0	1	0	0	0	1	0	0
1168	39	1	184.5	76.1	22.3559	129	76	152	66	73	87	5.4	142.71	1.55	1.09	1	0	0	0	0	0.42	0.41	0	0	0	0	0	1	0	0
1169	50	1	175	79.5	25.9592	133	85	172	54	171	89	5.4	123.15	1.14	2.08	2	0	0	0	0	0.49	0.63	0	0	0	0	0	1	0	0
1170	50	1	174.8	81	26.5095	131	84	198	59	150	94	5.7	124.66	1.45	2.66	2	0	0	0	0	0.44	0.54	0	0	0	0	0	0	0	0
1171	67	2	161.8	59	22.5369	119	73	208	74	90	105	6.3	102.4	1.43	5.65	1	1	1	0	0	0.71	0.6	1	1	0	0	0	1	0	0
1172	63	1	172.8	74.4	24.9164	123	81	198	47	182	91	5.3	138.46	1.05	1.26	2	0	0	0	0	0.43	0.5	0	0	0	0	0	0	0	0
1173	69	1	170.8	78.8	27.0116	134	88	207	50	104	111	5.8	105.29	1.14	3.53	2	1	1	0	0	0.51	0.53	0	1	0	0	0	1	0	0
1174	64	1	166.8	75.3	27.0647	114	71	216	61	108	83	5.8	91.81	1.22	3.7	2	0	0	0	0	0.79	0.5	1	1	1	1	1	1	1	0
1175	60	1	158.2	53	21.1769	121	70	175	65	139	83	5	163.69	1.2	1.34	1	0	0	0	0	0.66	0.7	0	1	0	0	0	1	0	0
1176	74	1	167.5	66.5	23.7024	130	90	144	56	65	71	5.3	107.22	1.52	1.11	1	1	1	0	0	0.82	0.88	0	1	1	0	1	1	1	0
1177	72	1	171.1	84.1	28.7274	113	63	182	55	113	101	5.9	115.65	1.77	0.06	1	1	1	0	0	0.6	0.49	0	1	0	0	0	1	0	0
1178	50	1	174.1	62.7	20.6857	90	56	153	27	259	80	5.5	120.91	1.08	5.26	2	0	0	0	0	0.48	0.52	0	1	1	0	1	1	0	0
1179	39	1	168.7	70.1	24.6313	97	61	175	45	224	94	5.2	119.53	1.19	3.64	3	0	0	0	0	0.46	0.53	0	0	0	0	0	0	0	0
1180	49	2	170.5	65.2	22.4284	107	63	222	51	163	99	5.3	121.88	1.25	0.89	1	0	0	0	0	0.57	0.54	0	0	0	0	0	1	0	0
1181	54	1	171.2	74.2	25.3161	138	86	214	41	208	98	5.1	124.16	1.08	1.55	3	0	0	0	0	0.65	0.63	0	1	1	1	0	1	1	0
1182	54	1	170.9	75.7	25.9186	137	76	192	55	215	98	5.1	123.36	1.26	1.63	3	0	0	0	0	0.63	0.56	0	1	1	1	0	1	1	0
1183	71	1	170.2	81.1	27.9964	125	64	119	50	85	104	6.4	106.64	1	2.99	1	1	1	1	1	0.67	0.55	1	1	0	0	1	1	0	0
1184	41	1	175.7	85	27.5344	138	88	245	35	205	105	5.7	134.77	1.25	0.96	2	0	0	0	0	0.5	0.49	0	0	0	0	0	0	0	0
1185	46	1	168.4	81	28.5628	111	74	133	35	87	83	5.5	119.36	1.28	0.85	2	0	0	0	0	0.51	0.54	0	0	0	0	0	0	0	0
1186	43	1	172.2	79.7	26.8777	110	73	217	50	161	88	5.3	147.09	1.2	3.47	2	0	0	0	0	0.59	0.53	0	1	1	0	0	1	0	0
1187	46	1	168.4	76.2	26.8702	127	75	123	49	157	100	6	134.44	1.11	3.8	1	1	1	0	0	0.44	0.6	0	0	0	0	0	1	0	0
1188	49	2	159.1	48.8	19.2788	116	73	136	73	47	78	5.2	103.64	1.06	1.23	1	0	0	0	0	0.41	0.53	0	0	0	0	0	0	0	0
1189	40	1	181	97.1	29.6389	139	80	206	42	121	86	5.5	131.71	1.48	2.15	3	0	0	0	0	0.57	0.56	0	0	0	0	0	0	0	0
1190	51	2	163.2	66.1	24.8177	135	97	234	85	78	93	5.4	129.58	1.3	1.08	1	0	0	0	0	0.51	0.58	0	0	0	0	0	1	0	0
1191	59	1	179.5	79.7	24.736	148	95	173	54	84	101	5.8	105.59	1.45	3.02	2	1	1	0	0	0.49	0.54	0	1	0	0	1	1	0	0
1192	40	1	175.1	77.9	25.4077	134	81	231	46	170	117	5.8	151.64	1.19	3.44	2	0	0	1	1	0.51	0.5	0	0	0	0	0	1	0	0
1193	59	2	158.6	59.7	23.7338	131	81	220	61	100	125	6.3	108.65	1.22	2.37	1	0	0	0	0	0.69	0.85	0	1	0	0	0	1	0	0
1194	46	2	154	54.7	23.0646	110	70	221	40	170	96	5.8	115.33	1.31	1.57	1	0	0	0	0	0.51	0.51	0	0	0	0	0	0	0	0
1195	59	1	173.5	75.9	25.2141	119	66	158	64	78	101	6	108.61	1.18	1.37	2	1	1	0	0	0.7	0.76	0	1	0	0	0	1	0	0
1196	57	1	173.3	74.9	24.9393	139	88	198	51	106	97	5.5	115.98	1.13	3.06	2	0	0	0	0	0.77	0.82	1	1	1	0	1	1	1	0
1197	60	2	156.6	58.2	23.7323	94	62	179	73	82	89	5.6	113.52	1.18	1.72	1	0	0	0	0	0.51	0.49	1	1	1	0	0	1	1	0
1198	47	1	163.7	66.7	24.8902	137	81	217	73	44	83	5.3	103.71	1.52	0.67	2	0	0	0	0	0.47	0.54	0	0	0	0	0	0	0	0
1199	51	1	168	71.2	25.2268	139	87	220	39	151	88	5.2	130.94	1.54	3.35	1	0	0	0	0	0.5	0.73	0	1	0	0	0	1	0	0
1200	51	1	168.5	71.4	25.1477	132	81	240	51	144	92	5.6	124.32	1.68	2.94	1	0	0	0	0	0.47	0.53	0	1	0	0	0	1	0	0
1201	63	1	163.4	74.3	27.8282	129	85	196	60	99	104	4.8	131.06	1.59	1.99	2	0	0	0	0	0.64	0.56	0	0	0	0	0	0	0	0
1202	47	1	173.7	88.1	29.1996	140	81	177	42	170	88	5.3	115.7	1.17	1.38	1	0	0	0	0	0.53	0.49	1	0	0	0	0	0	0	0
1203	40	1	185.2	80.3	23.4117	112	63	190	46	112	94	5.6	167.84	1.36	2.53	1	0	0	0	0	0.43	0.43	0	0	0	0	0	0	0	0
1204	46	1	173.4	69.9	23.2476	117	73	134	65	154	72	5.4	140.9	1.21	2.2	2	0	0	0	0	0.54	0.66	0	1	1	0	0	1	0	0
1205	64	2	155.3	49.2	20.3996	112	66	203	62	67	90	5.8	139.96	1.18	1.72	1	0	0	0	0	0.61	0.61	0	1	0	0	1	0	0	0
1206	45	2	161.1	55.4	21.3461	108	63	163	66	50	108	5.9	105.79	1.09	1.07	1	0	0	0	0	0.55	0.62	0	1	0	0	0	1	0	0
1207	65	1	173	80.8	26.9972	136	87	195	59	270	125	5.5	140.88	1.45	2.54	4	0	0	0	0	0.54	0.48	0	1	0	0	0	0	0	0
1208	65	1	174.4	79.7	26.2039	110	75	188	59	191	120	5.5	122.12	1.37	2.81	2	1	1	1	1	0.62	0.55	0	1	1	0	0	1	0	0
1209	60	2	154.1	63.8	26.8668	123	75	179	68	90	84	5.6	142.32	1.07	3.7	4	0	0	0	0	0.48	0.44	0	0	0	0	0	1	0	0
1210	51	1	154.8	59.3	24.7464	105	63	263	64	135	109	5.8	152.03	1.51	2.49	4	0	0	0	0	0.75	0.54	0	0	0	0	0	1	0	0
1211	42	1	166.8	67.6	24.2971	124	77	234	61	371	96	5.5	148.6	1.46	1.88	3	0	0	0	0	0.5	0.59	0	1	0	0	0	1	0	0
1212	70	1	179.5	71.7	22.2531	120	60	168	42	115	92	5.7	86.55	1.51	0.72	2	1	1	0	0	0.48	0.88	1	1	1	0	1	1	1	0
1213	59	1	167	65.2	23.3784	140	70	154	43	241	97	5.3	105.96	1.66	1.18	1	0	0	0	0	0.62	0.63	0	1	0	0	0	1	0	0
1214	57	1	176.3	81.8	26.3177	116	72	164	53	117	91	5.6	133.2	1.36	0.79	3	1	1	0	0	0.54	0.69	0	1	1	0	0	1	0	0
1215	57	1	176.6	85.5	27.4148	112	68	163	59	191	105	5.8	117.71	1.55	1.69	3	1	1	0	0	0.59	0.55	0	0	1	0	1	1	1	0
1216	48	1	172.7	73.5	24.6435	120	70	224	62	124	90	4.7	134.61	1.13	3.23	2	0	0	0	0	0.62	0.6	1	1	0	0	1	1	0	0
1217	68	1	162.8	66.5	25.0907	120	80	208	45	97	92	5	116.05	1.43	2.57	2	1	1	0	0	0.79	0.88	1	1	0	0	1	1	1	0
1218	61	1	179.7	69.8	21.6152	107	69	190	45	119	102	5.4	123.38	1.25	2.37	3	0	0	0	0	0.52	0.61	0	1	0	0	0	1	0	0
1219	38	2	167.3	62.8	22.4372	100	60	147	54	71	70	5	114.81	1.27	3.16	1	0	0	0	0	0.5	0.49	0	0	0	0	0	0	0	0
1220	43	1	177.9	78.8	24.8986	141	87	161	55	87	95	5.3	179.97	1.43	0.62	3	0	1	0	0	0.52	0.46	0	0	0	0	0	0	0	0
1221	57	1	172.1	69.8	23.5664	137	92	177	30	127	88	5.1	126.82	1.03	7.45	1	1	1	0	0	0.64	0.55	0	1	0	0	0	1	0	0
1222	49	1	175	76.6	25.0122	107	66	165	42	218	95	5.4	108.49	1.42	3.96	2	0	0	0	0	0.5	0.54	0	1	1	0	0	1	1	0
1223	48	2	160.7	72.9	28.229	140	90	200	53	111	92	5.9	125.47	1.11	0.8	1	0	0	0	0	0.49	0.51	0	0	0	0	0	0	0	0
1224	71	1	164.8	61.4	22.6076	137	78	167	31	354	200	9.8	126.71	1.19	1.16	3	0	0	1	1	0.78	0.77	1	1	1	0	1	1	1	0
1225	56	1	163.7	58.2	21.7183	118	69	240	39	140	101	6.8	119.28	1.11	1.18	2	0	0	0	1	0.52	0.54	1	1	0	0	1	1	0	0
1226	58	2	157.9	56.6	22.7014	91	53	190	58	110	93	5.9	135.64	1.27	1.52	1	0	0	0	0	0.53	0.48	1	1	0	0	1	1	0	0
1227	43	1	182.2	74.9	22.5624	131	76	228	64	349	100	5.3	158.9	1.36	2.08	2	0	0	0	0	0.64	0.45	0	1	0	0	0	1	0	0
1228	57	1	170.1	78.6	27.1653	112	78	141	31	248	87	5.5	137.99	1.23	1.57	3	1	1	0	0	0.78	0.58	0	0	0	0	0	0	0	0
1229	56	1	173.4	76.8	25.5425	124	73	215	49	78	89	5.3	138.35	1.37	1.39	3	0	0	0	0	0.57	0.55	0	1	1	0	1	1	1	0
1230	56	1	174.3	72.4	23.8311	125	75	163	44	74	90	5.3	107.35	1.52	0.55	2	0	0	0	0	0.54	0.62	0	1	1	0	1	1	1	0
1231	69	1	169.5	66.4	23.1115	114	70	203	62	133	101	5.2	102.97	1.05	2.18	2	0	0	0	0	0.77	0.57	0	1	0	0	1	1	0	0
1232	49	1	178.3	101.6	31.9588	125	77	181	47	137	91	5.8	120.62	1.08	3.44	1	1	1	0	0	0.6	0.83	0	0	0	0	1	0	0	0
1233	48	1	168.1	68.8	24.3474	102	59	215	36	113	99	5.9	133.72	1.41	1.29	3	0	0	0	0	0.45	0.57	0	0	1	0	0	0	1	0
1234	56	1	171.3	70.3	23.9575	133	86	95	49	71	94	5.9	132.96	1.41	1.47	1	0	0	0	0	0.56	0.58	0	1	0	0	0	1	0	0
1235	56	1	170.7	70.9	24.3321	141	86	103	52	71	97	5.9	116.29	1.34	1.75	1	0	1	0	0	0.52	0.65	0	1	0	0	0	1	0	0
1236	56	1	170.3	74.1	25.5499	109	69	187	48	276	92	5.2	138.49	1.42	3.16	3	0	0	0	0	0.68	0.88	0	0	0	0	0	1	0	0
1237	56	1	170	59.7	20.6574	123	75	180	41	211	97	5.3	133.49	1.37	1.93	2	0	0	0	0	0.44	0.46	0	0	0	0	0	0	0	0
1238	47	1	170.8	78.8	27.0116	117	80	212	38	233	98	6	141.18	1.32	1.23	2	0	0	0	0	0.57	0.46	0	0	0	0	0	0	0	0
1239	48	1	173.7	79.7	26.4155	140	90	291	53	259	102	5.6	118.52	0.98	15.34	2	0	0	0	0	0.48	0.52	0	0	0	0	0	0	0	0
1240	50	2	173.2	63.7	21.2346	128	77	175	54	86	86	5.5	110.48	1.39	2.56	1	0	0	0	0	0.53	0.63	0	0	0	0	0	1	0	0
1241	52	1	172.8	80.9	27.0932	117	70	198	48	147	86	5.4	158.03	1.29	0.48	1	0	0	0	0	0.53	0.49	0	1	0	0	0	0	0	0
1242	47	2	152.8	52.7	22.5717	110	65	207	93	58	93	5.4	118.9	1.55	0.89	1	0	0	0	0	0.55	0.49	0	1	0	0	0	1	0	0
1243	49	1	172.5	80.1	26.9187	127	76	246	56	242	91	6	127.61	1.19	1.57	3	0	0	0	0	0.55	0.7	0	1	0	0	0	0	0	0
1244	61	2	155.6	56.1	23.1709	122	84	210	77	121	91	5.4	115.12	1.35	2.34	4	1	1	0	0	0.68	0.58	0	1	0	0	1	1	0	0
1245	45	1	167.2	58.2	20.8185	111	70	196	50	84	85	5.6	178.06	1.23	1.77	3	0	0	0	0	0.43	0.53	0	0	0	0	0	0	0	0
1246	45	1	173.1	73.8	24.6299	141	98	322	43	794	111	6.1	139.14	1.22	1.61	2	0	1	0	0	0.52	0.56	0	1	0	0	0	1	0	0
1247	64	2	151.8	54.1	23.4776	154	89	245	48	201	86	5.5	124.99	1.2	2.21	1	0	1	0	0	0.69	0.68	0	1	0	0	1	1	0	0
1248	42	1	184.6	81	23.7696	101	62	211	38	165	95	5.5	121.58	1.28	2.15	2	0	0	0	0	0.5	0.54	0	0	0	0	0	0	0	0
1249	57	1	177.3	72.2	22.9678	120	82	213	105	94	87	5.2	167.19	1	1.83	3	0	0	0	0	0.47	0.53	0	1	0	0	0	1	0	0
1250	41	2	162.7	57	21.5328	102	65	188	67	82	74	4.8	113.84	1.25	4.54	3	0	0	0	0	0.49	0.49	0	0	0	0	0	0	0	0
1251	46	1	166.8	61.1	21.9608	118	71	211	87	55	99	5.2	146.34	1.14	1.78	1	0	0	0	0	0.43	0.49	0	1	0	0	0	1	0	0
1252	69	1	170.8	72	24.6807	123	78	150	75	75	94	6.1	91.87	1.68	0.98	4	0	0	0	0	0.72	0.98	1	1	1	0	1	1	1	0
1253	69	1	170.3	72.6	25.0327	107	66	125	76	81	102	6.1	74.46	1.66	0.69	4	0	0	0	0	0.7	0.87	1	1	1	0	1	1	0	0
1254	49	1	153.3	50.7	21.5737	110	72	167	54	146	99	5.1	101.51	1.42	1.25	2	0	0	0	0	0.42	0.5	0	1	0	0	0	1	0	0
1255	50	1	164.4	95.2	35.2236	134	78	298	58	163	104	6	123.8	1.48	0.71	1	0	0	0	0	0.56	0.52	0	1	0	0	0	0	0	0
1256	67	1	165.1	64.9	23.8095	123	82	167	68	209	96	5.7	126.08	1.27	1.76	1	1	1	0	0	0.6	0.65	0	0	0	0	0	1	0	0
1257	65	2	157.6	60.7	24.4386	122	77	155	44	158	102	5.5	118.61	1.43	3.16	4	0	0	0	0	0.64	0.57	1	1	0	0	0	1	0	0
1258	53	2	161.7	53	20.2701	113	68	184	62	75	78	5.3	91.87	1.74	0.1	4	0	0	0	0	0.54	0.49	0	1	0	0	0	1	0	0
1259	42	2	155.1	50.2	20.868	92	55	140	57	82	88	5	147.18	1.44	0.76	1	0	0	0	0	0.41	0.41	0	0	0	0	0	0	0	0
1260	69	1	167.5	72.1	25.6984	100	75	150	47	56	101	6	111.54	1.19	2.95	2	1	1	0	0	0.81	0.72	0	1	0	0	1	1	1	0
1261	54	1	170.3	79	27.2394	130	82	178	67	97	96	5.3	143.33	1.23	2.21	1	1	1	0	0	0.78	0.86	1	1	0	0	1	1	1	0
1262	45	2	154.7	60.3	25.1963	107	69	223	79	95	97	5.9	107.13	1.43	3.99	4	0	0	0	0	0.45	0.42	0	0	0	0	0	0	0	0
1263	39	1	175.2	85.9	27.985	117	59	210	51	152	86	5.3	116.41	1.12	1.57	1	0	0	0	0	0.4	0.55	0	0	0	0	0	0	0	0
1264	57	1	166.7	80.2	28.8605	137	89	203	46	179	86	5.8	145.14	1.31	3.35	2	0	0	0	0	0.58	0.47	0	0	0	0	0	0	0	0
1265	54	1	173	74.8	24.9925	143	87	211	68	98	97	5.1	131.7	1.22	2.16	1	0	1	0	0	0.53	0.79	0	1	0	0	1	1	0	0
1266	44	2	167	74.3	26.6413	122	81	164	63	58	86	4.7	144.6	1.36	6.03	1	0	0	0	0	0.57	0.55	0	0	0	0	0	1	0	0
1267	70	2	154.8	46	19.1962	111	68	188	64	43	88	5.7	120.72	1.48	2.58	4	0	0	0	0	0.54	0.56	0	1	0	0	0	1	0	0
1268	43	1	177.5	86	27.2962	117	75	211	37	182	77	5.6	142.43	1.43	8.02	4	0	0	0	0	0.52	0.56	0	0	0	0	0	0	0	0
1269	52	1	177.8	77.3	24.4521	131	81	211	47	143	101	5.2	114.26	1.5	1.22	3	1	1	0	0	0.5	0.48	0	0	1	0	0	1	0	0
1270	46	2	157.3	55.9	22.592	112	69	238	65	151	97	5.5	128.28	1.49	1.77	1	0	0	0	0	0.64	0.64	0	0	0	0	0	0	0	0
1271	39	1	166.5	72.6	26.1884	135	77	184	40	116	68	5.1	136.74	1.4	1.17	3	0	0	0	0	0.49	0.42	0	0	0	0	0	0	0	0
1272	39	1	171.3	80.1	27.2972	117	68	218	69	103	101	5.8	124.18	1.21	1.27	3	0	0	0	0	0.51	0.51	0	0	0	0	0	0	0	0
1273	46	1	171.9	71.9	24.332	118	69	200	51	127	98	5.6	143.02	1.15	2.9	2	0	0	0	0	0.69	0.6	1	0	0	0	0	0	0	0
1274	40	1	167.2	66.6	23.8233	137	87	161	60	79	88	5.6	126.98	1.39	1.12	1	0	0	0	0	0.59	0.62	0	1	0	0	0	1	0	0
1275	40	1	166.7	66.6	23.9664	131	80	157	64	69	90	5.4	112.23	1.37	0.91	1	0	0	0	0	0.54	0.64	0	1	0	0	0	1	0	0
1276	52	1	173.5	67.6	22.4568	118	66	178	52	81	82	5.2	130.61	1.41	1.59	3	0	0	0	0	0.55	0.5	0	0	0	0	0	0	0	0
1277	41	1	181.9	76.5	23.1204	169	102	203	59	79	87	5.5	143.78	1.45	1.86	2	1	1	0	0	0.57	0.52	0	0	0	0	0	1	0	0
1278	71	1	165.6	67.7	24.687	146	86	253	61	270	87	5.6	138.38	1.16	1.5	4	0	1	0	0	0.9	0.81	1	1	0	1	1	1	0	0
1279	71	1	166	68.6	24.8948	147	88	257	70	111	87	5.2	132.31	0.93	1.05	4	0	1	0	0	0.94	0.73	1	1	1	0	1	1	0	0
1280	38	1	162	61.4	23.3958	109	61	185	51	101	67	5	110.82	1.41	3.65	1	0	0	0	0	0.41	0.48	0	0	0	0	0	1	0	0
1281	52	1	175.3	64.8	21.0868	120	80	168	66	72	84	5.3	124.52	1.61	1.1	3	0	0	0	0	0.53	0.49	0	0	0	0	0	0	0	0
1282	73	2	156.2	51.8	21.2309	127	76	177	80	68	90	6.1	88.23	1.06	5.44	1	0	0	0	0	0.49	0.52	0	0	0	0	0	1	0	0
1283	56	1	169.1	77	26.928	130	75	201	38	233	82	5.7	144.35	1.25	2.19	1	0	0	0	0	0.62	0.52	0	1	0	0	1	1	0	0
1284	62	1	180.2	87.5	26.9463	127	82	136	28	126	108	4.7	137.47	1.34	3.36	4	0	0	0	0	0.61	0.64	0	0	0	0	0	0	1	0
1285	58	2	165.5	59.8	21.8326	122	77	208	88	53	89	5.3	126.26	0.91	1.52	1	0	0	0	0	0.49	0.48	0	0	0	0	0	0	0	0
1286	49	1	176.5	70.1	22.5024	115	71	215	98	59	81	4.9	125.17	1.43	1.91	2	0	0	0	0	0.67	0.69	1	1	0	0	0	1	0	0
1287	60	1	170.3	76.3	26.3084	130	87	146	63	64	108	6.1	96.18	1.07	0.82	3	0	0	0	0	0.61	0.68	0	1	0	0	0	1	0	0
1288	44	1	162.3	61.8	23.4613	103	58	208	47	90	82	5.4	124.48	1.32	1.46	2	0	0	0	0	0.4	0.46	0	1	1	0	0	1	0	0
1289	56	1	168.6	60.1	21.1426	109	72	199	33	233	75	5.1	137.6	1.16	2.51	2	0	0	0	0	0.54	0.49	0	0	0	0	0	1	0	1
1290	56	1	168.6	60	21.1075	105	73	194	33	205	74	4.9	86.41	1.29	2.24	2	0	0	0	0	0.57	0.59	0	0	0	0	0	1	0	0
1291	56	2	167.2	56.8	20.3178	137	87	194	64	56	72	5.5	102.51	1.42	1.08	1	0	0	0	0	0.5	0.54	0	0	0	0	0	1	0	0
1292	57	1	171.7	75.4	25.5759	139	91	278	60	95	86	5.4	133.68	1.2	3.16	2	0	0	0	0	0.47	0.72	1	1	0	0	1	1	0	0
1293	69	1	165.1	59.7	21.9018	136	79	136	63	84	139	7.2	136.45	0.93	1.61	2	1	1	0	1	0.44	0.63	0	1	0	0	0	1	0	0
1294	69	1	165.4	58.8	21.4935	126	76	144	65	84	128	6.5	131.42	1.21	1.49	2	1	1	1	1	0.45	0.6	0	1	0	0	0	1	0	0
1295	38	1	175.7	74.7	24.1979	138	90	194	55	57	82	5.2	112.91	1.19	2.19	1	0	0	0	0	0.48	0.41	0	1	0	0	0	1	0	0
1296	56	1	170.9	82.5	28.2468	111	72	189	46	247	100	5	137.9	1.42	2.31	3	0	0	0	0	0.66	0.67	0	1	0	0	0	1	0	0
1297	56	1	172.1	84.4	28.4958	115	75	204	45	205	91	5.1	127.81	1.5	2.73	4	0	0	0	0	0.65	0.64	1	1	0	0	0	1	0	0
1298	46	1	162.7	74.7	28.2193	116	68	166	50	150	92	5.2	157.55	1.28	1.33	3	0	0	0	0	0.55	0.66	0	0	0	0	0	0	0	0
1299	29	2	164.8	57.9	21.3189	100	60	153	91	75	83	5	129.51	1.55	2.41	1	0	0	0	0	0.43	0.44	0	0	0	0	0	0	0	0
1300	72	1	172	81.3	27.4811	137	93	206	62	148	99	6	130.66	1.6	0.12	2	0	0	0	0	0.71	0.67	0	1	1	0	1	1	0	0
1301	55	1	176.1	71.7	23.1207	109	70	187	56	124	99	5.7	86.72	1.33	2.14	1	0	0	0	0	0.55	0.46	0	0	0	0	0	1	0	0
1302	44	1	170.8	69.6	23.858	104	67	173	62	174	89	5.4	109.63	1.49	0.97	2	0	0	0	0	0.57	0.6	0	0	0	0	0	0	0	0
1303	55	1	158.5	60.6	24.122	143	86	235	54	325	109	5.7	131.48	1.32	2.56	2	1	1	0	0	0.54	0.53	0	1	1	0	0	1	0	0
1304	55	1	158.3	59.8	23.8638	138	79	218	49	305	96	5.8	116.57	1.26	1.07	2	1	1	0	0	0.66	0.54	0	1	1	0	0	1	0	0
1305	47	1	175.9	80.6	26.0497	125	70	170	60	113	94	5.3	116.39	1.3	1.44	2	0	0	0	0	0.45	0.44	0	0	0	0	0	0	1	0
1306	62	1	180.2	106.3	32.7359	131	71	203	48	89	88	5.3	98.75	1.18	2.76	2	1	1	0	0	0.73	0.68	1	1	1	0	0	1	1	0
1307	56	1	173.2	75.8	25.2681	141	84	126	37	102	87	5	124.13	0.94	1.89	3	0	1	0	0	0.75	0.65	0	1	0	0	0	1	1	0
1308	56	1	171	78.9	26.9827	130	90	139	52	125	89	5.2	132.94	1.25	2.5	3	1	1	0	0	0.67	0.71	0	1	0	0	0	1	1	0
1309	44	1	168.7	78.3	27.5126	127	86	168	67	53	103	5.8	134.88	1.24	2.64	2	0	0	0	0	0.64	0.6	0	1	0	0	0	0	0	0
1310	58	1	167.3	77.7	27.7606	143	81	211	44	168	108	5.7	132.75	1.52	2.43	3	0	1	0	0	0.91	0.83	1	1	1	0	1	1	0	0
1311	39	1	172.6	66	22.1545	135	78	208	64	77	106	5.3	105.64	1.39	1.97	1	0	0	0	0	0.57	0.44	0	1	0	0	0	0	0	0
1312	38	1	173.3	81.4	27.1036	108	69	228	73	83	82	4.9	640.16	1.84	0.17	3	0	0	0	0	0.58	0.49	0	0	0	0	0	1	0	0
1313	40	1	172.2	62	20.9086	134	89	220	66	71	89	5.6	126.76	1.35	3.7	2	0	0	0	0	0.44	0.45	0	0	0	0	0	0	0	0
1314	41	1	169.1	75.2	26.2985	111	80	305	43	528	83	5.5	148.71	1.35	3.81	3	0	0	0	0	0.47	0.55	0	0	0	0	0	0	0	0
1315	56	1	172.2	79	26.6416	120	80	161	37	206	253	10.7	129.27	1.46	1.82	4	0	0	0	1	0.66	0.59	0	0	0	0	0	0	0	0
1316	61	1	182.3	86.8	26.1184	129	76	145	57	143	113	5.7	147.63	1.5	1.66	2	1	1	0	0	0.54	0.46	1	0	0	0	0	1	0	0
1317	40	1	171.2	77.7	26.5102	129	87	223	46	121	102	5.4	126.23	1.33	1.73	1	0	0	0	0	0.56	0.54	0	0	0	0	0	0	0	0
1318	60	1	173.6	81.8	27.1428	117	65	188	62	76	87	5.1	138.28	1.54	3.03	2	0	0	0	0	0.65	0.67	1	1	0	0	0	1	1	0
1319	43	1	176.8	90.3	28.8884	141	90	234	59	148	87	5.4	137.41	1.44	3.76	2	0	1	0	0	0.61	0.43	0	1	0	0	0	1	0	0
1320	45	1	173.9	71.7	23.7094	99	60	149	59	64	90	5.4	92.68	1.31	4.16	2	0	0	0	0	0.53	0.49	0	0	0	0	0	0	0	0
1321	50	1	171	72.9	24.9307	96	64	205	46	127	89	5.2	141.9	1.08	1.46	3	0	0	0	0	0.55	0.53	0	0	0	0	0	1	0	0
1322	51	2	161.5	58.3	22.3524	103	65	187	53	109	85	5.1	106.24	1.18	1.02	4	0	0	0	0	0.62	0.57	0	0	0	0	0	1	0	0
1323	41	1	173.4	77.4	25.742	120	72	242	58	191	84	5.5	140.4	1.39	1.97	2	0	0	0	0	0.5	0.52	0	1	0	0	0	0	0	0
1324	41	1	173.5	76.8	25.513	136	77	209	45	228	82	5.4	105.36	1.42	1.91	2	0	0	0	0	0.5	0.58	1	1	0	0	0	1	0	0
1325	59	2	163.6	59.8	22.3426	143	88	135	68	49	71	5.3	136.15	1.26	4.12	1	0	1	0	0	0.55	0.56	0	1	0	0	0	0	0	0
1326	56	2	149.8	53.3	23.7522	108	64	218	87	80	89	5.5	122.76	1.18	2.92	4	0	0	0	0	0.58	0.51	0	0	0	0	0	0	0	0
1327	45	1	180.3	104.8	32.2381	142	84	168	43	104	88	4.8	117.45	1.4	1.29	3	1	1	0	0	0.53	0.52	0	1	0	0	0	0	0	0
1328	42	1	177.1	96.5	30.7674	130	86	235	43	244	107	5.7	140.3	1.36	1.51	3	0	0	0	0	0.52	0.52	0	1	1	0	0	1	0	0
1329	61	1	164.4	74.4	27.5277	110	67	177	43	233	92	5.7	136.77	1.07	1.96	3	0	0	0	0	0.63	0.57	0	1	0	0	0	0	0	0
1330	34	2	158.8	50.5	20.0258	116	69	267	108	89	98	5.3	109.78	0.89	1.29	1	0	0	0	0	0.43	0.41	0	0	0	0	0	0	0	0
1331	47	1	175.4	74.9	24.3457	118	74	168	78	97	87	5.5	155.52	1.47	1.91	2	0	0	0	0	0.49	0.47	0	0	0	0	0	0	0	0
1332	42	1	170.4	89.8	30.927	138	90	204	53	187	84	5.1	158.51	1.26	1.83	1	0	0	0	0	0.48	0.42	0	0	0	0	0	0	0	0
1333	56	1	176	82.9	26.7627	136	92	214	40	171	87	5.3	138.71	1.25	4.18	1	1	1	0	0	0.6	0.69	0	1	0	0	0	1	0	0
1334	56	1	176.7	83.5	26.7432	135	85	122	41	114	81	5	145.92	1.71	4.36	1	1	1	0	0	0.56	0.75	0	1	0	0	0	1	0	0
1335	42	1	178.3	92.3	29.0335	110	72	246	47	241	103	5.6	142.71	1.6	1.92	3	0	0	0	0	0.52	0.54	0	0	0	0	0	0	0	0
1336	42	1	172.3	64	21.558	105	58	148	75	76	96	5.5	135.51	1.36	1.04	3	0	0	0	0	0.51	0.47	0	0	0	0	0	0	0	0
1337	40	1	170.8	62.1	21.2871	109	63	179	64	105	89	4.9	147.13	1.36	2.03	1	0	0	0	0	0.49	0.47	0	1	0	0	0	1	1	0
1338	51	1	176.3	90.2	29.0203	132	81	166	56	105	82	6.1	93.2	1.56	2.65	2	0	0	0	0	0.61	0.52	1	1	0	0	0	1	0	0
1339	58	2	161.8	66.2	25.2872	130	70	127	75	90	96	5.7	148.55	1.51	5.63	1	1	1	0	0	0.78	0.65	1	1	0	0	1	1	1	0
1340	38	1	186.8	78.3	22.4392	117	77	172	38	130	104	5.7	144.88	1.36	2.54	1	0	0	0	0	0.47	0.47	0	0	0	0	0	0	0	0
1341	38	1	177.6	76.7	24.317	110	61	194	79	68	86	5.4	151.65	1.39	4.25	2	0	0	0	0	0.58	0.44	0	1	0	0	0	1	0	0
1342	38	1	182.5	73.6	22.098	102	62	178	51	94	74	5.4	150.26	1.35	3.67	2	0	0	0	0	0.55	0.53	0	0	0	0	0	1	0	0
1343	36	2	167.8	46	16.3371	113	67	183	68	86	89	5.2	109.59	0.92	1.64	1	0	0	0	0	0.59	0.5	0	0	0	0	0	1	0	0
1344	37	2	160.9	51.9	20.0473	96	58	190	82	51	93	5.4	110.68	1.02	2.62	1	0	0	0	0	0.45	0.48	0	0	0	0	0	0	0	0
1345	39	1	176.9	76	24.2861	131	74	196	51	103	91	4.9	95.52	1.24	2.71	1	0	0	0	0	0.56	0.55	0	0	0	0	1	0	0	0
1346	58	1	169.9	55.1	19.0882	108	66	196	89	59	101	5.3	121.88	1.22	1.4	3	0	0	0	0	0.46	0.51	0	1	0	0	0	1	0	0
1347	39	1	179.7	81.4	25.2074	135	92	190	38	142	94	5.5	106.06	1.59	1.9	2	0	0	0	0	0.51	0.58	0	1	0	0	0	1	1	0
1348	46	2	160.9	65.2	25.1846	123	73	236	49	354	145	7	123.03	1.04	5.02	1	0	0	0	1	0.71	0.59	0	1	0	0	0	1	0	0
1349	47	2	157.4	75.5	30.4746	146	93	161	44	175	97	5.7	189.92	2.19	0.03	1	0	1	0	0	0.42	0.41	0	0	0	0	0	0	0	0
1350	54	1	163.2	66.7	25.043	95	61	230	43	238	103	5.6	114.07	1.29	1.22	3	0	0	0	0	0.9	0.97	1	1	0	0	1	1	0	0
1351	54	1	171.4	66.5	22.636	127	75	196	71	173	110	6.3	145.01	1.5	0.73	1	0	0	0	0	0.4	0.54	0	1	0	0	0	1	0	0
1352	57	1	169.3	69.7	24.3175	125	75	169	37	83	96	5.4	120.31	1.26	2.05	2	1	1	0	0	0.61	0.79	0	1	0	0	1	1	1	0
1353	56	1	170.1	90.3	31.2089	129	80	138	43	112	101	5.7	117.55	1.15	5.25	3	1	1	0	0	0.59	0.52	1	1	0	0	1	1	0	0
1354	54	1	161.8	63.2	24.1413	127	82	198	56	177	97	5.5	149.14	1.27	4.29	2	0	0	0	0	0.57	0.75	0	0	0	0	0	1	1	0
1355	68	1	179.2	98	30.5176	126	88	149	44	129	197	8.2	120.49	1.54	1.62	2	1	1	1	1	0.78	0.68	0	1	0	0	1	1	0	0
1356	40	1	174.7	72.6	23.7876	127	84	145	47	108	90	5.4	137.67	1.47	2.12	1	0	0	0	0	0.5	0.56	0	0	0	0	0	1	0	0
1357	44	1	173.5	65.8	21.8588	127	80	155	53	87	79	6	159.54	1.29	2.01	3	0	0	0	0	0.55	0.5	0	0	0	0	0	0	0	0
1358	42	1	169.5	76.8	26.7314	116	79	196	65	95	95	5.3	115.69	1.29	2.31	2	0	0	0	0	0.52	0.5	0	1	0	0	0	1	0	0
1359	53	1	175.6	65.2	21.1446	126	67	224	59	92	81	4.7	137.34	1.2	5.39	2	0	0	0	0	0.44	0.48	0	1	0	0	0	1	0	0
1360	44	1	168.3	58.5	20.6532	133	94	215	64	103	87	4.6	146.08	1.13	1.72	3	0	0	0	0	0.56	0.46	0	1	0	0	0	1	0	0
1361	36	1	173.6	89	29.5318	120	68	180	56	166	88	5.4	124.52	1.37	1.46	1	0	0	0	0	0.47	0.55	0	0	0	0	0	0	0	0
1362	54	1	164.1	67.2	24.9547	120	71	193	45	79	89	5.1	115.49	1.53	1.14	3	0	0	0	0	0.59	0.53	0	1	1	1	0	1	0	0
1363	57	2	150.8	45.3	19.9203	122	75	116	53	148	96	5.4	111.69	1.11	1.83	1	0	0	0	0	0.65	0.6	0	0	0	0	0	0	0	0
1364	36	1	181.1	70.4	21.4652	118	71	262	57	50	79	5.5	141.96	1.63	3.69	1	0	0	0	0	0.45	0.53	0	1	0	0	0	1	0	0
1365	62	2	161.1	62	23.8891	130	74	113	45	131	84	5.9	120.13	1.44	2.81	1	1	1	0	0	0.46	0.49	0	0	0	0	0	0	0	0
1366	59	1	152.5	58.5	25.1545	132	88	241	80	62	98	5.9	111.17	1.54	1.04	1	0	0	0	0	0.56	0.49	0	0	0	0	0	0	1	0
1367	42	2	165.3	83.4	30.5225	159	96	210	43	115	83	6.4	106.4	1.25	2.14	1	0	1	0	0	0.45	0.53	0	0	0	0	0	0	0	0
1368	44	1	177	94.8	30.2595	148	87	220	34	405	156	8.3	150.87	1.06	1.21	3	0	1	0	1	0.84	0.82	0	1	0	0	0	1	0	0
1369	51	2	159.9	48.6	19.0081	115	66	161	85	62	79	5.2	120.3	0.89	6.11	1	0	0	0	0	0.58	0.54	0	0	0	0	0	0	0	0
1370	50	2	158.4	61.6	24.5511	96	59	206	65	121	79	5.3	139.77	0.92	3.12	4	0	0	0	0	0.4	0.43	0	0	0	0	0	0	0	0
1371	47	1	173	66.5	22.2193	116	73	236	78	135	87	5.4	119.25	1.5	3.56	3	0	0	0	0	0.53	0.56	0	1	0	0	0	1	1	0
1372	49	1	172.3	75.8	25.5328	114	62	227	40	174	91	5	97.99	1.27	2.14	1	0	0	0	0	0.51	0.62	0	1	0	0	0	1	0	0
1373	53	1	166.5	71.5	25.7916	117	77	226	53	153	81	5	161.45	1.14	4	2	0	0	0	0	0.54	0.55	0	0	0	0	0	1	0	0
1374	53	1	167.9	72.6	25.7534	148	79	203	55	188	83	5.3	127	1.39	2.25	2	0	1	0	0	0.55	0.51	0	0	0	0	0	0	0	0
1375	55	1	166.6	85.7	30.8767	128	76	220	40	199	90	5.8	145.56	1.1	1.67	2	0	0	0	0	0.63	0.59	0	1	1	0	0	1	0	0
1376	52	2	154.2	66.1	27.7992	119	74	180	67	172	94	4.8	123.91	0.74	9.72	4	0	0	0	0	0.58	0.56	0	0	0	0	0	0	0	0
1377	55	1	164.8	67.7	24.9272	100	66	280	46	373	93	5.9	139.19	1.2	2.27	1	0	0	0	0	0.54	0.55	0	0	0	0	0	1	0	0
1378	39	1	170.4	78.5	27.0353	121	78	234	54	130	97	5.2	127.23	1.26	1.06	2	0	0	0	0	0.59	0.47	0	1	0	0	0	1	0	0
1379	52	1	169.5	64.4	22.4154	118	73	214	110	46	74	5.7	159.19	0.96	1.07	3	0	0	0	0	0.58	0.52	0	1	0	0	0	1	0	0
1380	52	1	169.8	64.5	22.3709	108	61	199	118	48	74	5.6	129.98	1	0.8	3	0	0	0	0	0.44	0.49	0	1	0	0	0	1	0	0
1381	39	2	158.5	48	19.1066	95	58	135	63	62	75	5	109.79	1.13	2.29	1	0	0	0	0	0.44	0.44	0	0	0	0	0	0	0	0
1382	49	1	177.1	90.9	28.9819	129	80	186	32	181	94	5.6	130.89	1.28	1.69	2	0	0	0	0	0.87	0.85	1	1	0	0	1	1	1	0
1383	49	1	175.7	85.4	27.664	123	68	190	41	155	87	5.5	131.7	1.23	5.07	2	0	0	0	0	0.94	0.71	1	1	1	0	1	1	1	0
1384	47	2	160.2	55.2	21.5087	109	58	175	47	130	89	5.8	114.84	1.14	2.89	1	0	0	0	0	0.46	0.46	0	0	0	0	0	1	0	0
1385	54	2	155.3	61.1	25.3337	116	66	150	88	142	78	5.2	133.07	1.11	2.3	1	1	1	0	0	0.58	0.58	0	1	0	0	0	1	0	0
1386	45	2	163.3	73.5	27.5623	115	71	188	45	192	85	5.5	114.17	1.3	4.17	1	0	0	0	0	0.59	0.55	0	1	0	0	0	1	0	0
1387	68	2	164.2	62	22.9956	133	89	150	56	193	110	6.6	130.24	1.11	3.57	1	0	0	0	1	0.57	0.69	0	0	0	0	0	0	0	0
1388	41	1	170.7	68.3	23.4398	117	75	217	44	91	103	5.6	154.13	1.33	1.67	2	1	1	0	0	0.41	0.44	0	0	0	0	0	0	0	0
1389	37	1	175.7	108.4	35.1144	160	90	239	41	335	85	5.6	146.24	1.7	4.37	3	0	1	0	0	0.46	0.67	0	1	0	0	0	0	0	0
1390	46	2	167	62.3	22.3386	97	61	165	61	66	90	5.6	113.27	1.16	1.04	2	0	0	0	0	0.55	0.53	0	0	0	0	0	0	0	0
1391	53	1	168.8	80.7	28.3223	122	68	118	62	87	111	5.5	169.41	1.08	2.61	3	0	0	0	0	0.71	0.72	0	1	0	0	1	1	0	0
1392	55	1	167.8	75.7	26.8851	125	75	156	53	78	79	5.5	141.76	1.13	2.99	3	0	0	0	0	0.64	0.89	0	0	0	0	0	0	0	0
1393	41	1	168.1	73.3	25.9399	145	85	227	57	203	104	5.7	127.37	0.81	6.48	2	0	1	0	0	0.51	0.44	0	1	0	0	0	1	0	0
1394	41	1	168.1	76.1	26.9308	129	80	205	47	201	103	5.6	126.59	1.12	6.05	2	0	0	0	0	0.48	0.48	0	1	0	0	0	1	0	0
1395	49	2	165	55.1	20.2388	103	59	233	114	64	82	4.8	99.96	1.16	1.73	1	0	0	0	0	0.65	0.57	1	0	0	0	0	0	0	0
1396	48	2	161.5	63.4	24.3077	113	76	204	74	107	91	5.1	123.23	1.19	5.21	3	1	1	0	0	0.65	0.56	0	1	0	0	0	1	0	0
1397	48	2	162.8	66.5	25.0907	117	77	199	68	124	95	5.2	135.55	1.26	5.91	4	1	1	0	0	0.71	0.57	0	1	0	0	0	1	0	0
1398	81	1	166.1	65.1	23.5962	117	69	93	56	64	99	6.3	100.28	1.21	2.21	1	1	1	0	0	0.63	0.64	0	1	0	0	1	1	0	0
1399	58	1	169	74.6	26.1195	127	79	157	61	39	142	7.2	102.9	1.35	4.99	2	1	1	1	1	0.82	0.71	0	0	0	0	0	1	0	0
1400	66	1	178.4	79.9	25.1048	129	80	230	41	314	97	5.3	127.04	1.36	2.97	2	0	0	0	0	0.55	0.56	0	1	0	0	0	1	0	0
1401	37	1	180	72.1	22.2531	138	79	193	51	242	95	5.7	139.36	1.58	1.62	1	0	0	0	0	0.54	0.43	0	0	0	0	0	0	0	0
1402	37	1	179.4	73.1	22.7129	126	86	184	40	262	107	5.8	130.36	1.43	1.29	1	0	0	0	0	0.49	0.49	0	1	0	0	0	0	0	0
1403	67	2	158.8	63.3	25.1017	123	74	189	69	205	120	6.7	125.7	1.35	1.07	3	1	1	1	1	0.56	0.57	0	1	0	0	0	1	0	0
1404	60	2	160.1	47.4	18.4925	100	60	203	87	129	94	5.8	118.55	1.35	3.07	1	0	0	0	0	0.57	0.6	0	1	0	0	0	1	0	0
1405	64	2	160.7	64.6	25.015	130	72	155	43	199	90	5.4	121.28	1.35	1.5	1	1	1	0	0	0.56	0.56	0	0	0	0	0	0	0	0
1406	67	1	179.1	78	24.3166	127	70	131	57	78	170	7.8	91.18	1.08	1.18	3	1	1	1	1	0.66	0.72	1	1	0	0	1	1	0	0
1407	46	1	172.6	79	26.5183	137	86	232	42	192	102	5.6	144.29	1.25	0.78	2	0	0	0	0	0.51	0.6	0	0	0	0	0	1	0	0
1408	71	2	151.7	48.5	21.0751	108	68	199	65	146	87	6.1	97.44	1.13	2.43	1	0	0	0	0	0.61	0.71	0	1	0	0	0	1	0	0
1409	53	2	155.6	63.8	26.3513	140	88	218	46	211	90	5.5	98.6	1.24	2.18	1	0	0	0	0	0.62	0.53	0	0	0	0	0	0	0	0
1410	64	1	164.3	61	22.5972	115	72	194	75	136	102	5	136.34	1.33	2.16	2	0	0	0	0	0.83	0.74	1	1	0	0	1	1	0	0
1411	40	1	171.1	71.5	24.4234	123	76	176	43	87	80	5.3	131.89	1.36	4.39	1	0	0	0	0	0.5	0.52	0	1	0	0	0	1	0	0
1412	47	1	164.3	81	30.0061	146	99	177	52	117	104	5.6	146.45	1.14	2.04	1	0	1	0	0	0.52	0.7	1	0	0	0	0	0	0	0
1413	41	1	165.4	68.9	25.1854	126	82	268	43	475	104	5.6	181.33	1.27	1.3	3	0	0	0	0	0.44	0.48	0	1	0	0	0	1	0	0
1414	49	1	184.6	84.1	24.6793	128	82	229	36	271	93	5.3	133.75	1.64	2.16	1	1	1	0	0	0.46	0.41	1	1	0	0	1	1	0	0
1415	36	1	179.1	80	24.9401	114	70	160	51	109	98	5.3	116.98	1.48	1.98	3	0	0	0	0	0.44	0.45	0	0	0	0	0	0	0	0
1416	35	1	166.7	83.8	30.1559	113	63	180	42	71	111	5.3	92.08	1.09	1.22	3	0	0	0	0	0.45	0.47	0	0	0	0	0	0	0	0
1417	53	1	172.4	72.3	24.3256	127	81	185	58	90	87	5.4	142.48	1.33	3.39	2	0	0	0	0	0.61	0.47	0	1	0	0	1	1	1	0
1418	42	1	168.8	61.4	21.5488	112	66	224	33	156	81	5.4	157.05	1.72	1.03	3	0	0	0	0	0.45	0.52	0	0	0	0	0	0	0	0
1419	64	2	156	60.6	24.9014	123	74	140	61	91	76	5.6	103.05	1.22	1.82	4	1	1	0	0	0.78	0.73	0	1	0	0	0	1	0	0
1420	43	1	177.7	92	29.1349	140	85	208	30	125	138	8.7	94.45	1.56	1.95	1	0	0	1	1	0.51	1.15	1	1	0	0	1	1	0	0
1421	50	2	159.4	53.4	21.0167	108	67	203	75	49	85	5.4	105.66	1.15	1.28	4	0	0	0	0	0.48	0.48	0	0	0	0	0	0	0	0
1422	54	2	149.2	43.4	19.4963	106	65	208	51	114	91	5.9	161.76	1.04	2.69	1	0	0	0	0	0.47	0.49	0	1	0	0	0	1	0	0
1423	53	1	180.2	69.8	21.4954	118	70	194	71	95	82	5.4	141.16	1.27	3.62	3	0	0	0	0	0.46	0.5	0	1	0	0	0	1	0	0
1424	44	1	168.4	70.3	24.7897	126	78	181	35	190	84	5.4	129.09	1.23	10.3	3	0	0	0	0	0.55	0.54	0	1	0	0	0	1	0	0
1425	53	1	174.3	72.8	23.9627	128	85	163	37	307	94	5.5	148.64	1.46	2.93	3	0	0	0	0	0.51	0.54	0	1	0	0	0	1	0	0
1426	56	1	163.9	64	23.8244	105	65	209	70	85	90	5.5	132.96	1.35	1.93	1	0	0	0	0	0.64	0.72	1	1	0	1	1	1	1	0
1427	42	1	178.6	78.6	24.6411	136	80	203	66	142	117	5.9	106.18	1.27	1.06	2	0	0	0	0	0.56	0.5	0	1	0	0	0	1	1	0
1428	62	1	169.8	78.1	27.0879	141	94	203	34	183	85	6	135.53	1.25	0.79	4	0	1	0	0	0.71	0.66	0	1	0	0	0	1	0	0
1429	46	1	164.5	75.1	27.7529	133	89	233	56	191	94	5.6	116.46	1.33	2.3	3	0	0	0	0	0.42	0.55	0	0	0	0	0	1	0	0
1430	53	1	170.7	80	27.4551	104	70	200	67	127	109	5.7	117.33	1.2	1.4	2	0	0	0	0	0.53	0.49	0	0	0	0	0	1	0	0
1431	57	1	172.9	74.8	25.0214	131	83	195	45	164	92	5.6	120.93	1.58	2.54	3	0	0	0	0	0.64	0.6	0	1	0	0	0	1	0	0
1432	64	2	153.1	57.1	24.3605	118	72	202	55	107	101	6.9	111.56	1.14	6.25	4	1	1	0	1	0.55	0.59	0	0	0	0	0	0	0	0
1433	48	1	179.4	88.7	27.56	134	78	199	36	265	100	5.6	139.34	1.21	1.84	2	0	0	0	0	0.71	0.45	0	1	0	0	0	1	1	0
1434	48	1	178.2	88.4	27.8379	126	83	204	41	257	88	5.4	129.45	1.23	2.46	2	0	0	0	0	0.62	0.48	0	1	0	0	0	1	1	0
1435	33	2	171.6	64.6	21.938	100	59	176	76	148	79	5.1	115.15	1.07	3.45	1	0	0	0	0	0.44	0.43	0	0	0	0	0	0	0	0
1436	46	1	177.9	72.7	22.9711	141	94	195	58	80	100	5.6	131.3	1.16	1.34	1	0	1	0	0	0.64	0.59	0	1	0	0	1	0	0	0
1437	55	2	163.1	69.2	26.0135	132	83	197	63	140	96	5.5	118.76	1.55	1.06	4	0	0	0	0	0.56	0.59	0	1	0	0	0	1	0	0
1438	38	1	172.9	77.1	25.7908	140	80	216	45	131	99	5.3	132.62	1.49	2.26	1	0	0	0	0	0.69	0.48	0	1	0	0	0	1	0	0
1439	52	2	164.2	66.9	24.813	150	100	208	70	64	95	5.1	122.47	0.98	1.99	1	0	1	0	0	0.83	0.56	1	1	0	0	0	1	0	0
1440	45	1	173.7	77.6	25.7195	142	90	267	31	516	162	10.7	146.59	0.91	1.55	3	0	1	0	1	0.7	0.69	0	1	0	0	0	0	0	0
1441	45	1	173.5	78.3	26.0113	139	89	232	30	375	207	10.3	101.07	1.42	2.86	3	0	0	0	1	0.65	0.72	0	1	0	0	0	1	0	0
1442	48	1	176	77.9	25.1485	119	71	194	57	68	88	4.9	133.26	1.32	1.46	1	1	1	0	0	0.52	0.57	0	1	0	0	0	1	0	0
1443	50	1	174.7	86.7	28.4075	144	94	237	46	279	129	6.7	140.71	1.19	1.4	2	1	1	0	1	0.72	0.64	0	1	1	1	0	1	0	0
1444	50	1	174.8	87	28.4732	119	84	219	41	338	138	6.7	116.35	1.26	0.77	2	1	1	0	1	0.58	0.6	1	1	1	1	0	1	0	0
1445	37	2	160.2	44.5	17.3394	77	46	141	67	64	78	5.3	130.25	1.36	1.39	1	0	0	0	0	0.43	0.46	0	0	0	0	0	0	0	0
1446	37	1	182.2	103.4	31.1475	131	76	213	48	94	89	5	111.39	1.19	2.71	1	0	0	0	0	0.66	0.65	0	1	0	0	1	0	1	0
1447	39	1	175.4	68.6	22.298	110	66	188	56	110	90	5.1	141.67	1.4	1.38	1	0	0	0	0	0.54	0.46	0	1	0	0	0	1	1	0
1448	53	1	175.5	61.1	19.8375	104	67	149	50	61	94	5.6	131.38	1.39	6.44	1	0	0	0	0	0.41	0.45	0	1	0	0	0	0	0	0
1449	40	1	177.4	87	27.6447	124	74	228	37	198	99	5.4	153.84	1.28	2.07	2	0	0	0	0	0.64	0.53	0	0	0	0	0	1	0	0
1450	40	1	180.2	86.2	26.5459	120	80	291	80	171	79	5.1	156.01	1.32	1.82	2	0	0	0	0	0.51	0.46	0	0	0	0	0	1	0	0
1451	46	2	158.2	66.9	26.7309	110	69	193	59	86	88	5.8	111.36	1.02	1.13	1	0	0	0	0	0.58	0.45	0	1	0	0	0	0	0	0
1452	63	1	172	69.8	23.5938	112	72	164	41	90	98	5.7	128.86	1.33	2.33	3	0	0	0	0	0.49	0.53	0	1	0	0	0	1	0	0
1453	52	1	171.1	76.8	26.2338	116	86	200	74	88	101	5.9	151.15	1.07	2.22	2	1	1	0	0	0.79	0.67	1	1	0	0	0	0	0	0
1454	44	1	162.5	67.6	25.6	123	85	196	43	168	125	6	123.36	1.77	1.89	1	0	0	0	0	0.42	0.53	0	1	0	0	0	0	0	0
1455	45	2	169	85.7	30.006	132	79	162	51	70	100	6	96.1	1.25	2.72	1	0	0	0	0	0.55	0.52	0	0	0	0	0	0	0	0
1456	46	1	174.9	74.3	24.289	103	67	179	49	133	97	5.5	113.59	1.3	3.16	3	0	0	0	0	0.69	0.62	0	1	0	0	0	1	0	0
1457	52	1	169.1	67.4	23.5707	112	73	196	69	106	103	5.1	94.75	1.22	1.75	2	0	0	0	0	0.58	0.62	1	1	0	0	1	0	0	0
1458	44	1	169	76.8	26.8898	109	79	338	52	196	83	6	153.19	1.28	1.16	3	0	0	0	0	0.72	0.87	0	0	0	0	0	0	0	0
1459	42	1	172.2	70.2	23.674	116	69	150	49	116	92	5.5	128.11	1.19	2.34	1	0	0	0	0	0.56	0.5	0	0	0	0	0	0	0	0
1460	59	1	176.5	76.2	24.4605	131	89	176	43	202	98	5.1	126.98	1.11	1.04	3	0	0	0	0	0.52	0.49	0	1	0	0	0	1	0	0
1461	63	2	163.6	65.4	24.4349	108	64	209	50	134	105	5.8	128.89	0.91	7.25	1	0	0	0	0	0.68	0.51	0	0	0	1	0	1	0	0
1462	57	2	168	61.4	21.7545	147	88	213	106	52	94	5.2	121.9	1.08	1.43	1	0	1	0	0	0.48	0.46	0	1	0	0	0	1	0	0
1463	54	1	171.4	74.6	25.3932	142	85	163	37	357	117	7.8	126.1	1.22	2.22	2	0	1	1	1	0.54	0.74	0	1	0	0	1	1	0	0
1464	48	1	177.9	71.6	22.6236	117	69	209	58	115	85	4.9	147.8	1.04	1.26	3	0	0	0	0	0.53	0.63	0	0	0	0	0	0	0	0
1465	47	2	167	57.8	20.725	126	81	181	115	41	94	5.2	130.91	1.29	2.16	4	0	0	0	0	0.5	0.67	0	0	0	0	0	0	0	0
1466	56	1	170.1	85.3	29.4809	119	82	144	28	263	86	4.7	133.29	1.18	3.33	2	1	1	0	0	0.6	0.64	0	0	0	0	0	1	0	0
1467	56	1	168.7	80.5	28.2856	129	71	147	36	182	81	4.8	119.76	1.45	2.37	4	0	0	0	0	0.85	0.72	0	0	0	0	0	1	0	0
1468	48	1	174.8	74.3	24.3168	115	72	210	80	62	105	5.4	115.6	1.52	1.29	2	0	0	0	0	0.48	0.54	0	1	0	0	0	1	0	0
1469	52	1	169.3	84.9	29.6206	137	84	144	40	205	162	10.5	147.41	1.15	1.83	2	0	0	1	1	0.83	0.78	1	1	0	0	1	0	0	0
1470	52	1	169.9	83.8	29.0307	129	77	157	47	241	276	11.7	119.11	1.39	1.81	3	0	0	1	1	0.75	0.67	1	1	0	0	1	0	0	0
1471	48	1	169.7	72.2	25.0711	125	76	183	59	88	86	5.2	148.95	1.07	1.88	3	0	0	0	0	0.5	0.43	1	0	0	1	0	1	0	0
1472	38	1	166.5	66.4	23.9519	112	66	215	68	76	92	5.5	128.25	1.75	1.87	2	0	0	0	0	0.53	0.47	0	1	0	0	0	0	0	0
1473	45	1	169.7	70.4	24.4461	137	75	228	63	64	79	5	122.11	1.42	1.85	2	0	0	0	0	0.45	0.8	0	1	0	0	0	1	0	0
1474	60	1	167.2	65.4	23.394	107	64	211	52	188	108	5.5	103.84	1.15	3.64	2	0	0	0	0	0.71	0.75	1	0	0	0	1	1	0	0
1475	59	2	160.2	63.3	24.6649	112	73	255	91	91	92	5.9	117.85	1.16	3.21	1	0	0	0	0	0.42	0.46	0	1	0	0	0	1	0	0
1476	57	1	163.9	64.6	24.0478	117	64	182	50	156	152	7.6	106.73	1.43	4.96	2	1	1	1	1	0.65	0.52	1	1	0	0	0	1	0	0
1477	40	1	179.9	80.8	24.966	133	80	196	36	235	105	5.7	102.62	1.25	0.5	3	0	0	0	0	0.42	0.57	0	0	0	0	0	0	0	0
1478	43	1	168.6	83	29.1987	149	101	219	62	106	94	5	158.33	1.29	5.35	1	0	1	0	0	0.53	0.51	0	0	0	0	0	1	0	0
1479	48	2	160.6	44.6	17.2919	103	62	214	69	110	85	5.8	123.67	0.99	5.84	1	0	0	0	0	0.48	0.42	0	0	0	0	0	0	0	0
1480	49	2	162.5	66.5	25.1834	112	75	176	78	89	87	5.2	121.09	1.42	1.37	1	0	0	0	0	0.56	0.52	0	0	0	0	0	0	0	0
1481	46	1	175.1	71	23.1572	111	68	177	61	58	93	5.7	138.93	1.07	1.46	3	0	0	0	0	0.52	0.48	0	1	0	0	0	1	0	0
1482	43	2	165.9	72	26.1601	112	73	263	62	128	96	5.8	126.83	1.28	0.97	3	1	1	0	0	0.46	0.51	0	0	0	0	0	1	0	0
1483	73	1	160.7	56.3	21.801	137	67	175	41	102	151	6.8	94.73	1.57	1.34	3	1	1	1	1	0.69	0.81	1	1	0	0	1	1	1	0
1484	50	1	162.2	80.6	30.6361	122	74	134	41	168	89	5.3	122.91	1.04	3.83	1	1	1	0	0	0.44	0.51	0	1	0	0	1	1	0	0
1485	50	1	161.1	81.4	31.3641	125	79	172	42	214	93	5.6	121.86	1.2	2.62	1	1	1	0	0	0.52	0.52	0	1	0	0	1	1	1	0
1486	43	2	170.3	60.5	20.8606	111	73	187	83	77	89	5.4	85.75	1.15	2.17	1	0	0	0	0	0.43	0.44	0	1	0	0	0	1	0	0
1487	49	2	162.4	54	20.4749	108	74	391	61	79	93	5.5	161.8	1.43	4.87	1	0	0	0	0	0.49	0.46	0	1	0	0	0	1	0	0
1488	42	2	167.2	59.2	21.1763	128	71	206	48	98	90	5	116.58	1.11	3.23	1	0	0	0	0	0.71	0.56	0	0	0	0	0	1	0	0
1489	40	1	175.4	73.6	23.9232	110	62	150	43	84	73	5.6	139.21	1.5	1.6	3	0	0	0	0	0.58	0.5	0	0	0	0	0	0	0	0
1490	52	1	166.9	81.2	29.1503	138	87	116	54	60	77	5.5	104.34	1.28	2.79	2	0	0	0	0	0.66	0.82	1	1	0	0	0	1	0	0
1491	39	1	170.7	70.1	24.0575	136	79	184	71	67	97	4.8	110.83	1.55	1.73	2	0	0	0	0	0.5	0.6	0	0	0	0	0	0	0	0
1492	47	1	179.5	88.4	27.4362	133	76	168	34	202	88	5.1	114.59	1.41	1.22	3	1	1	0	0	0.71	0.64	0	1	0	0	1	1	0	0
1493	60	1	171.5	80.2	27.2676	124	80	166	42	257	89	5.5	130.76	1.36	6.17	4	0	0	0	0	0.64	0.67	0	1	0	0	1	1	1	0
1494	62	2	150	54	24	130	85	225	41	142	96	5.7	131.91	1.07	3.73	1	0	0	0	0	0.69	0.65	0	0	0	0	0	0	0	0
1495	53	1	165.8	62.2	22.6267	117	81	276	61	140	94	5.5	115.99	1.6	2.2	2	0	0	0	0	0.69	0.75	1	1	1	0	1	1	0	0
1496	58	2	154.4	61.6	25.8396	128	83	176	66	86	101	5.3	175.27	1.9	0.04	1	0	0	0	0	0.43	0.64	1	0	0	0	0	1	0	0
1497	53	1	170.6	63.2	21.715	141	86	172	40	257	90	5.6	114.12	1.46	2.43	2	0	1	0	0	0.46	0.52	0	1	1	0	0	1	0	0
1498	64	1	164.4	69.2	25.6037	106	67	253	39	183	90	6.1	124.51	1	1.43	3	0	0	0	0	0.58	0.58	0	0	0	0	0	1	0	0
1499	50	1	167.1	67.3	24.1025	140	88	201	59	309	83	5.6	138.39	1.28	1.78	2	0	0	0	0	0.54	0.53	0	0	0	0	0	0	0	0
1500	39	1	169.3	74.7	26.0619	111	71	205	50	86	90	5.5	101.24	1.18	2.74	2	0	0	0	0	0.46	0.43	0	1	0	0	0	1	0	0
1501	48	1	178.5	81.7	25.6416	123	78	193	30	462	93	5.5	137.48	1.36	3.65	3	0	0	0	0	0.71	0.58	0	1	0	0	1	1	1	0
1502	58	2	156.9	68.6	27.8662	120	72	221	80	92	91	5.9	136.65	1.52	5.44	1	0	0	0	0	0.72	0.56	0	1	0	0	0	0	0	0
1503	57	1	173.4	95.2	31.662	120	80	236	31	342	140	6.9	108.06	1.15	5.6	2	0	0	0	1	0.84	0.92	1	1	0	1	1	1	1	0
1504	60	1	178.3	87.6	27.5551	94	56	211	32	205	77	5.8	136.02	1.47	4.68	4	0	0	0	0	0.62	0.58	1	0	0	0	1	1	0	0
1505	39	1	179.1	76.8	23.9425	139	89	198	61	91	96	5.5	117.92	1.07	1.36	1	0	0	0	0	0.5	0.48	0	0	0	0	0	1	0	0
1506	42	2	166	52.5	19.0521	106	60	182	78	61	74	5.2	108.93	1.24	1.48	1	0	0	0	0	0.48	0.55	0	0	0	0	0	1	0	0
1507	64	1	172.2	76	25.6299	137	87	156	53	100	94	5.9	144.52	1.13	4.15	2	1	1	0	0	0.64	0.49	0	0	0	0	0	0	0	0
1508	56	2	165.3	57.6	21.0803	120	71	186	75	83	94	5.6	136.6	1.31	1.59	4	0	0	0	0	0.47	0.5	0	0	0	0	0	0	0	0
1509	32	2	164.6	52.3	19.3038	104	60	168	86	99	89	4.8	179.68	1.11	2.66	1	0	0	0	0	0.54	0.5	0	0	0	0	0	0	0	0
1510	37	2	160.4	57.8	22.4657	100	58	141	70	48	87	4.7	117.63	1.18	2.67	1	0	0	0	0	0.48	0.46	0	0	0	0	0	0	0	0
1511	36	1	175.1	75.9	24.7554	102	62	133	54	47	83	5.1	109.51	1.39	3.69	1	0	0	0	0	0.55	0.57	0	0	0	0	0	0	0	0
1512	36	1	175.8	75.5	24.4292	106	63	131	47	80	90	5.5	102.69	1.19	3.07	1	0	0	0	0	0.6	0.48	0	0	0	0	0	1	0	0
1513	34	2	153.2	49.1	20.9201	105	59	198	59	152	94	5.3	139.28	1.02	1.98	1	0	0	0	0	0.51	0.48	0	0	0	0	0	0	0	0
1514	44	1	168	72.2	25.5811	117	80	226	45	236	85	5.6	168.43	1.75	1.18	2	0	0	0	0	0.43	0.58	0	0	0	0	0	0	0	0
1515	36	2	168.9	59	20.682	108	63	160	79	96	69	5.1	136.35	1.2	1.44	1	0	0	0	0	0.46	0.42	0	0	0	0	0	0	0	0
1516	33	2	174.1	66.8	22.0383	107	60	137	61	32	85	5.1	115.73	1.39	1.75	1	0	0	0	0	0.46	0.49	0	0	0	0	0	0	0	0
1517	50	1	179.9	65.7	20.3003	130	84	224	92	87	78	5	160.94	1.61	3.17	2	0	0	0	0	0.47	0.48	0	0	0	0	0	0	0	0
1518	49	1	165.5	68.3	24.9359	137	88	238	55	112	89	5.7	115	1.44	3.24	1	0	0	0	0	0.47	0.49	0	0	0	0	0	0	0	0
1519	36	1	175.6	73.1	23.7065	132	78	156	65	56	106	5.2	152.52	1.41	1.77	1	0	0	0	0	0.5	0.44	0	0	0	0	0	0	0	0
1520	35	2	155.5	60.1	24.855	130	79	156	54	59	95	5.2	97.74	0.99	2.03	1	0	0	0	0	0.46	0.42	0	0	0	0	0	0	0	0
1521	35	2	154.2	39.1	16.444	108	70	151	107	74	85	5	119.98	0.99	2.67	3	0	0	0	0	0.44	0.51	0	0	0	0	0	0	0	0
1522	36	2	163.9	51.1	19.0223	99	56	200	77	82	90	4.9	144.06	1.23	0.87	1	0	0	0	0	0.42	0.49	0	0	0	0	0	0	0	0
1523	65	1	166.1	70.9	25.6985	132	77	169	51	114	87	5.2	126.3	1.45	3.81	2	0	0	0	0	0.5	0.56	0	0	0	0	0	1	0	0
1524	62	1	169.8	66.4	23.0299	130	70	241	46	280	90	5.5	147.32	1.43	1.44	2	0	0	0	0	0.63	0.58	0	0	0	0	0	0	0	0
1525	52	1	170.1	69.1	23.8819	114	70	227	45	146	91	5.4	112.56	1.18	6.4	2	0	0	0	0	0.53	0.68	1	1	0	0	0	1	0	0
1526	52	1	169.3	66.2	23.0964	115	62	250	53	110	83	5.3	114.86	1.35	4.92	2	0	0	0	0	0.6	0.63	1	1	0	0	0	1	0	0
1527	49	1	169.9	77.9	26.9868	123	74	215	60	125	99	5.3	130.57	1.53	1.86	1	0	0	0	0	0.64	0.67	0	1	1	0	0	1	0	0
1528	49	1	176.9	69.8	22.3049	102	57	201	59	158	88	5.6	133.43	1.25	2.77	3	0	0	0	0	0.55	0.66	0	1	1	1	1	1	0	0
1529	50	1	172.4	69.9	23.5181	119	65	227	99	116	87	5.3	156.84	1.35	3.65	3	0	0	0	0	0.51	0.5	0	1	0	0	0	1	0	0
1530	73	2	154.8	52.4	21.867	104	64	184	47	164	91	5.2	88.08	1.59	2.62	1	1	1	0	0	0.64	0.61	0	0	0	0	0	1	0	0
1531	43	1	160.9	80.4	31.0559	124	66	176	33	118	97	6.2	151.27	1.41	1.63	3	0	0	0	0	0.41	0.5	0	0	0	0	0	0	0	0
1532	57	1	169.7	65.8	22.8487	122	78	187	63	113	92	5.4	124.72	1.44	3.2	3	0	0	1	1	0.46	0.74	0	0	0	0	0	0	0	0
1533	47	1	175	77.4	25.2735	90	60	157	59	174	94	5.1	111.66	1.26	1.62	3	0	0	0	0	0.61	0.57	0	0	0	0	0	1	0	0
1534	50	1	174	82.3	27.1832	129	77	154	70	114	145	7.4	140.37	1.12	2.63	2	0	0	0	1	0.55	0.66	0	0	0	0	0	0	0	0
1535	46	1	171.9	71	24.0274	136	85	201	47	322	99	5.1	122.55	1.3	1.98	2	0	0	0	0	0.51	0.54	0	1	0	0	0	1	0	0
1536	44	1	175.8	82.1	26.5647	129	87	178	69	84	87	5.4	110.93	1.26	1.62	2	0	0	0	0	0.47	0.47	1	0	0	0	0	1	0	0
1537	30	2	162.6	52.4	19.8194	93	61	211	94	49	75	5.4	136.21	1.12	0.98	1	0	0	0	0	0.41	0.4	0	0	0	0	0	0	0	0
1538	50	1	169	69.4	24.2989	87	53	199	58	70	100	5.8	107.89	1.48	3.91	2	0	0	0	0	0.53	0.54	0	0	0	0	0	0	0	0
1539	46	1	171.2	74.1	25.282	126	72	154	51	103	98	6.1	133.56	1.72	1.75	3	1	1	0	0	0.48	0.44	0	1	0	0	0	1	0	0
1540	46	1	170.8	79.3	27.183	141	79	168	47	120	114	6.3	119.04	1.5	1.76	2	1	1	0	0	0.53	0.46	0	1	0	0	0	1	0	0
1541	46	1	163.8	59.4	22.139	124	80	187	48	99	93	5.1	117.88	1.19	1.99	1	0	0	0	0	0.45	0.6	0	0	0	0	0	0	0	0
1542	49	1	166.4	67.5	24.3779	124	79	165	42	227	95	5.3	129.03	1.37	0.97	2	0	0	0	0	0.45	0.46	0	0	0	0	0	1	0	0
1543	50	1	180.1	86.5	26.6679	137	88	198	49	203	126	6.9	117.92	1.76	1.6	2	1	1	1	1	0.65	0.42	0	0	0	0	0	0	0	0
1544	37	2	156.9	61.3	24.9009	102	57	201	55	80	91	5.3	123.79	1.34	1.61	1	0	0	0	0	0.51	0.55	0	0	0	0	0	1	0	0
1545	58	2	165.3	71	25.9844	137	79	173	53	97	97	5.9	99.14	1.31	6	4	0	0	0	0	0.71	0.62	1	1	1	0	1	1	0	0
1546	39	1	182.8	89.3	26.7239	116	75	224	63	100	101	5.4	145.62	1.35	2.68	2	0	0	0	0	0.43	0.45	0	0	0	0	0	0	0	0
1547	58	1	177.8	76.3	24.1358	134	82	187	40	234	95	5.1	124.31	1.16	4.87	2	0	0	0	0	0.45	0.58	0	1	0	0	0	1	0	0
1548	47	1	172.6	82.9	27.8274	120	74	216	56	103	96	5.8	127.29	1.26	1.18	3	1	1	0	0	0.53	0.54	0	1	0	0	0	1	0	0
1549	56	1	174.5	86.6	28.4398	138	94	231	58	91	88	5.5	134.8	1.43	4.95	2	1	1	0	0	0.52	0.5	0	1	0	0	1	1	1	0
1550	58	1	173.4	77.2	25.6755	136	86	151	45	64	79	5.2	98.02	1.44	2.23	2	1	1	0	0	0.45	0.51	0	1	0	0	0	1	0	0
1551	48	1	168.4	65.7	23.1676	114	67	181	72	65	80	5.1	135.22	1.38	2	1	0	0	0	0	0.62	0.57	0	1	0	0	0	1	0	0
1552	52	1	176.5	86.1	27.6385	137	87	192	56	40	85	5	113.59	1.17	1.32	2	0	0	0	0	0.49	0.54	0	0	0	0	0	0	0	0
1553	46	1	166.8	74.1	26.6334	127	75	139	55	80	114	6.2	163.62	1.31	1.51	1	1	1	1	1	0.52	0.49	1	0	0	0	0	1	0	0
1554	63	1	167.9	72.2	25.6115	136	82	149	56	88	133	7.4	121.38	1.38	2.36	4	1	1	1	1	0.69	0.81	1	1	0	0	1	1	0	0
1555	52	1	168.2	70	24.7426	133	75	185	56	158	87	5.1	121.16	1.3	6.88	2	0	0	0	0	0.54	0.46	0	1	0	0	0	1	0	0
1556	52	1	174.4	77.3	25.4148	129	83	149	34	260	86	5.4	128.21	1.39	1.55	4	0	0	0	0	0.48	0.55	1	1	0	0	1	1	0	0
1557	52	1	162.3	65.4	24.8279	122	76	112	67	65	92	5.9	144.54	1.09	1.09	3	1	1	1	1	0.46	0.63	0	1	0	0	0	1	0	0
1558	52	1	177.6	70.7	22.4147	117	69	237	52	173	89	5.2	148.09	1.44	1.71	2	0	0	0	0	0.41	0.47	1	1	0	0	0	1	0	0
1559	53	1	168	79.4	28.1321	153	94	221	55	133	98	6	146.08	1.42	2.26	2	0	1	0	0	0.74	0.67	0	1	0	0	0	1	0	0
1560	72	2	163	62.8	23.6366	119	67	143	49	59	77	5.5	106.2	1.55	0.12	1	0	0	0	0	0.72	0.85	1	1	0	0	1	1	1	0
1561	52	1	168.8	70.9	24.8829	125	79	154	60	80	128	6.4	133.36	1.24	1.8	1	0	0	0	0	0.58	0.55	0	0	0	0	0	1	0	0
1562	52	1	173.4	75.6	25.1434	106	58	162	43	145	87	5	102.07	0.97	2.45	3	0	0	0	0	0.73	0.58	0	1	0	0	0	1	0	0
1563	44	1	177.6	75.5	23.9365	120	80	214	41	197	87	5.4	134.73	1.33	0.9	2	0	0	0	0	0.51	0.51	0	0	0	0	0	0	0	0
1564	44	1	177.6	75.5	23.9365	114	68	154	43	103	97	5.4	136.81	1.44	0.1	2	0	0	0	0	0.64	0.51	0	0	0	0	0	0	0	0
1565	54	1	174.1	73.9	24.3807	150	88	181	50	101	91	5.5	125.48	1.18	2.13	1	0	1	0	0	0.68	0.58	0	1	1	0	0	1	0	0
1566	52	1	172.1	78.8	26.6051	132	86	187	56	283	86	5.3	134.99	1.35	1.58	3	1	1	0	0	0.59	0.6	0	0	0	0	0	1	0	0
1567	52	1	177.1	87.4	27.866	137	87	95	42	169	106	6.1	105.12	0.81	1.15	3	1	1	0	0	0.73	0.62	0	1	0	0	0	1	0	0
1568	52	1	177.7	86.4	27.3614	126	79	92	36	146	94	6	126	1.1	1.58	3	1	1	0	0	1.04	0.77	1	1	0	0	1	1	0	0
1569	57	1	172.8	66.5	22.2707	108	66	139	69	46	96	5.7	122.57	1.32	1.3	3	1	1	0	0	0.52	0.58	0	0	0	0	0	1	1	0
1570	50	1	168.9	73.6	25.7999	141	93	136	41	195	87	5.4	125.72	1.2	1.79	3	0	1	0	0	0.85	0.76	1	1	0	0	1	1	0	0
1571	50	1	169	75.7	26.5047	128	74	146	40	246	81	5.7	128.49	1.26	1.83	3	0	0	0	0	0.63	0.64	1	1	0	0	1	1	1	0
1572	55	2	158.8	67	26.5689	130	82	241	42	310	92	5.9	101.43	1.24	1.18	4	0	0	0	0	0.57	0.5	0	1	0	0	0	1	0	1
1573	47	1	178.8	80.7	25.2429	135	83	214	46	254	101	5.7	132.15	1.36	0.78	3	0	0	0	0	0.83	0.72	1	1	0	0	1	1	0	0
1574	52	2	149.6	50.1	22.3859	106	58	224	65	56	85	5.6	117.85	1.3	3.3	1	0	0	0	0	0.41	0.55	0	0	0	0	0	0	0	0
1575	48	1	173.9	60.6	20.0389	104	67	237	65	148	84	5.2	135.79	1.26	1.55	2	0	0	0	0	0.69	0.78	0	0	0	0	0	1	0	0
1576	63	1	166.3	64.4	23.2863	135	81	189	42	150	89	5.5	136.65	1.45	2.13	3	0	0	0	0	0.54	0.68	0	1	0	0	0	1	0	0
1577	49	1	175.2	71.8	23.3914	130	85	150	28	102	78	5.1	99.34	1.28	1.58	1	0	0	0	0	0.46	0.53	0	0	0	0	0	1	0	0
1578	34	1	163.8	53.1	19.791	98	56	154	79	68	78	4.5	131.73	1.45	2.2	1	0	0	0	0	0.42	0.41	0	0	0	0	0	0	0	0
1579	46	1	168.9	71.1	24.9236	140	78	163	42	87	97	5.8	120.48	1.26	1.68	2	0	0	0	0	0.54	0.6	0	1	0	0	0	1	0	0
1580	48	2	159.3	63.3	24.9443	116	80	217	61	160	172	8.3	109.2	1.5	2.03	1	0	0	0	1	0.45	0.46	0	0	0	0	0	0	0	0
1581	58	1	170.1	73.2	25.2989	136	89	207	63	262	82	5.4	152.52	1.45	2.07	2	0	0	0	0	0.55	0.53	1	0	0	0	0	0	0	0
1582	57	1	170	75.9	26.263	116	59	258	53	399	99	6.2	139.5	1.41	1.45	3	0	0	0	0	0.57	0.57	0	0	0	0	0	1	0	0
1583	46	2	169.1	66.9	23.3959	123	78	249	70	88	86	4.7	125.9	1	1.76	1	0	0	0	0	0.52	0.51	0	0	0	0	0	0	0	0
1584	64	2	159.5	73.6	28.9305	126	53	198	43	233	148	8.1	121.5	1.22	3.11	1	1	1	1	1	0.74	0.61	0	1	0	0	1	1	1	0
1585	45	2	166.9	69.3	24.8783	99	59	200	57	87	75	5.2	117.61	1.5	1.74	1	0	0	0	0	0.42	0.48	0	0	0	0	0	0	0	0
1586	53	1	170.6	64	21.9898	112	71	148	71	79	80	5.1	109.21	1.23	3	1	0	0	0	0	0.45	0.5	0	1	0	0	0	1	0	0
1587	58	1	162.4	109.9	41.6702	138	77	139	37	113	157	6.6	115.88	1.04	1.19	2	1	1	1	1	0.5	0.51	0	0	0	0	0	0	0	0
1588	49	1	175.3	80.8	26.2934	123	78	224	66	80	99	5.7	116.03	1.3	1.33	3	0	0	0	0	0.46	0.42	0	0	0	0	0	0	0	0
1589	54	1	165.3	81.1	29.6808	110	70	174	61	220	99	5.2	138.33	1.14	5.53	2	1	1	0	0	0.66	0.59	0	1	0	0	0	1	0	0
1590	57	2	160.6	61.6	23.883	122	74	217	63	78	99	5.9	124.84	1.48	0.88	4	0	0	0	0	0.55	0.54	0	1	0	0	0	1	0	0
1591	39	1	182.9	93.2	27.8605	120	80	218	30	432	95	5.4	130.79	1.22	2.79	1	0	0	0	0	0.58	0.69	0	0	1	0	0	0	0	0
1592	49	1	176.5	78.8	25.2951	119	73	172	51	228	80	5	110.63	1.4	2.49	3	0	0	0	0	0.52	0.68	0	1	0	0	0	1	0	0
1593	36	1	190.1	85.1	23.5486	136	83	240	73	129	91	5	140.24	1.54	5.06	4	0	0	0	0	0.46	0.48	0	0	0	0	0	0	0	0
1594	54	1	165.3	65.5	23.9715	122	80	255	53	179	97	5.8	147.42	1.35	2.48	2	0	0	0	0	0.5	0.63	0	1	0	0	0	1	0	0
1595	52	2	157.1	49.9	20.2185	114	72	194	51	59	99	5.9	107.02	1.05	2.32	1	0	0	0	0	0.48	0.46	1	0	0	0	0	1	0	0
1596	41	1	176.6	71.5	22.9258	116	74	174	48	136	90	5.1	129.52	1.14	1.67	1	0	0	0	0	0.41	0.48	0	0	0	0	0	0	0	0
1597	43	1	173.4	79.7	26.507	123	70	242	54	187	109	6	127.54	1.19	4.35	2	0	0	0	0	0.42	0.45	0	1	1	0	0	1	1	0
1598	58	1	166.3	77.2	27.9147	103	64	145	45	256	103	6.2	146.13	1.31	0.93	3	1	1	0	0	0.52	0.54	0	0	0	0	0	1	0	0
1599	46	1	173	109.3	36.5198	162	94	223	43	133	93	5.6	153.83	1.38	1.85	3	1	1	0	0	0.56	0.64	1	0	0	0	1	0	1	0
1600	61	1	169.3	90.2	31.4697	130	80	168	92	154	123	8.3	161.14	1.34	2.52	2	1	1	1	1	0.72	0.52	1	1	0	0	1	0	0	0
1601	41	2	161.2	63.6	24.4752	94	54	157	57	83	84	5.3	96.76	0.91	6.65	1	0	0	0	0	0.43	0.45	0	1	0	0	0	1	1	0
1602	35	2	162.2	56.1	21.3236	104	72	191	83	200	82	5.4	154.58	0.98	0.89	1	0	0	0	0	0.47	0.44	0	0	0	0	0	0	0	0
1603	48	2	164.7	64.3	23.7041	136	87	181	53	162	86	5.4	117.63	1.31	1.08	1	0	0	0	0	0.54	0.48	0	0	0	0	0	0	0	0
1604	34	1	177.1	78.1	24.9008	114	67	218	75	143	95	5.8	163.82	1.45	5.48	3	0	0	0	0	0.65	0.59	0	1	0	0	0	1	0	0
1605	37	1	167.6	87	30.9721	177	102	174	46	123	90	5.5	99.7	1.4	1.42	1	0	1	0	0	0.42	0.5	0	0	0	0	0	0	0	0
1606	37	1	174.1	60.5	19.9599	118	73	175	63	87	87	5.4	151.75	1.38	1.8	2	0	0	0	0	0.7	0.53	1	1	0	0	1	1	0	0
1607	53	1	168.7	67.6	23.7529	136	87	228	66	73	80	4.9	114.71	1.22	2.9	2	0	0	0	0	0.46	0.46	0	1	1	0	1	1	0	0
1608	63	1	171.4	82.5	28.0823	125	84	157	51	70	116	6.5	133.16	1.27	4.43	3	0	0	0	0	0.88	0.64	1	1	0	0	1	1	1	0
1609	43	2	158.7	66.9	26.5627	101	62	188	54	58	89	5.4	90.15	1.09	1.11	1	0	0	0	0	0.47	0.51	0	0	0	0	0	0	0	0
1610	57	1	175.7	65.5	21.2177	111	77	163	44	220	91	5.7	196.8	1.44	1.1	3	0	0	0	0	0.73	0.61	0	1	0	0	0	1	0	0
1611	50	1	170.9	77.4	26.5007	154	102	196	41	158	91	5.7	146.19	1.17	5.79	2	1	1	0	0	0.6	0.69	0	1	0	0	1	0	0	0
1612	63	2	159.1	46.1	18.2121	105	65	229	80	64	86	5.6	113.54	1.77	1.85	1	0	0	0	0	0.64	0.55	0	0	0	0	0	1	0	0
1613	62	1	167.2	69.5	24.8606	129	79	163	54	98	83	5.3	114.06	1.42	1.92	4	0	0	0	0	0.66	0.75	0	1	0	0	0	1	0	0
1614	41	1	169.9	61.2	21.2014	120	78	192	107	73	89	5.2	125.77	1.6	2.32	1	0	0	0	0	0.49	0.44	0	1	1	0	0	1	1	0
1615	37	1	166.5	65.7	23.6994	129	76	209	48	87	79	4.8	123.86	1.37	3.06	1	0	0	0	0	0.5	0.46	0	1	0	0	0	1	0	0
1616	40	1	170.3	68.4	23.5845	108	61	214	63	145	94	5.2	110.65	1.49	0.64	3	0	0	0	0	0.52	0.57	0	0	0	0	0	1	0	0
1617	59	1	180.1	83.7	25.8047	121	77	171	49	127	107	5.9	154.19	1.11	2.72	3	0	0	0	0	0.72	0.59	0	1	0	0	0	1	0	0
1618	49	1	171.5	96.4	32.7755	114	81	234	67	217	80	6.1	113.03	1.3	7.97	1	0	0	0	0	0.58	0.59	0	1	0	0	0	1	0	0
1619	37	1	175.2	88.4	28.7994	135	76	195	43	159	77	5	113.65	1.54	7.34	3	0	0	0	0	0.54	0.55	0	0	0	0	0	0	0	0
1620	36	2	156.2	46	18.8537	109	68	252	80	97	79	5.6	144.09	1.31	2.38	1	0	0	0	0	0.42	0.49	0	0	0	0	0	0	0	0
1621	36	2	157	45.9	18.6214	103	62	225	71	62	80	5.4	135.2	1.26	1.7	1	0	0	0	0	0.4	0.44	0	0	0	0	0	0	0	0
1622	53	1	175.7	89.9	29.1217	141	87	208	49	123	92	5.3	128.6	1.34	1.78	1	0	1	0	0	0.71	0.7	1	1	0	0	1	1	0	0
1623	55	2	160.5	65.7	25.5044	141	89	208	73	98	117	6.3	146.28	1.11	2.84	1	0	1	0	0	0.55	0.54	0	0	0	0	0	0	0	0
1624	43	1	165.4	82	29.9739	118	74	214	34	159	89	5.7	135.16	1.15	3.13	2	0	0	0	0	0.44	0.57	0	0	0	0	0	0	0	0
1625	43	1	167.9	76.2	27.0305	118	72	203	57	136	100	5.4	138.23	1.47	1.63	2	1	1	0	0	0.52	0.52	0	0	0	0	0	0	0	0
1626	66	1	162.9	58.2	21.9321	107	68	160	88	44	99	6.2	102.43	0.91	1.34	2	1	1	0	0	0.7	0.64	0	1	0	0	0	0	0	0
1627	66	1	163.7	56.2	20.972	115	70	152	104	54	93	6	92.78	0.95	0.97	2	0	0	0	0	0.62	0.49	0	1	0	0	0	0	0	0
1628	43	2	160.4	55.8	21.6883	97	58	173	44	118	93	5.5	108.62	1.09	2.69	1	0	0	0	0	0.53	0.54	0	0	0	0	0	0	0	0
1629	34	1	183	77	22.9926	121	77	226	48	101	82	5.1	139.51	1.31	2.29	1	0	0	0	0	0.42	0.52	0	0	0	0	0	1	0	0
1630	55	1	176.4	73.5	23.6206	117	69	204	45	266	97	5.8	146.51	1.18	0.14	2	0	0	0	0	0.56	0.61	0	1	0	0	0	1	0	0
1631	60	1	160.8	70.2	27.1497	128	85	244	61	123	100	5.5	130.36	1.11	4.34	4	0	0	0	0	0.65	0.66	1	0	0	0	1	1	0	0
1632	66	1	170.8	68.1	23.3438	119	77	136	52	70	73	5.5	141.99	1.3	2.34	2	0	0	0	0	0.59	0.52	0	1	0	0	0	0	1	0
1633	54	2	157.6	54.8	22.0632	110	69	198	76	109	85	5.2	116.02	1.09	3.38	1	0	0	0	0	0.51	0.58	0	0	0	0	0	1	0	0
1634	60	1	168.1	60.7	21.4809	115	73	216	68	60	104	6.2	130.45	1.71	6.44	1	0	0	0	0	0.49	0.48	0	0	0	0	0	0	0	0
1635	53	2	160.2	61	23.7687	120	75	210	99	62	96	5.8	117.67	1.19	0.97	1	0	0	0	0	0.75	0.54	0	0	0	0	0	1	0	0
1636	72	2	150.9	52.5	23.0558	124	72	170	49	131	89	5.3	125.82	0.91	7.35	1	0	0	0	0	0.48	0.6	0	1	0	0	0	1	0	0
1637	44	2	157.8	48.4	19.4371	111	73	174	78	57	88	4.9	123.93	1.31	1.38	4	0	0	0	0	0.46	0.48	0	0	0	0	0	0	0	0
1638	56	2	156	52	21.3675	109	63	151	45	73	83	5.3	126.57	1.45	3.99	2	1	1	0	0	0.51	0.66	1	1	0	0	1	0	1	0
1639	56	2	155.3	53.2	22.0581	112	81	192	67	83	94	6.1	129.48	1.4	7.3	2	1	1	0	0	0.59	0.63	1	1	0	0	1	1	1	0
1640	57	1	177	71.8	22.9181	123	75	178	54	73	90	5.5	88.19	1.59	1.19	2	1	1	0	0	0.72	0.73	0	1	0	0	0	1	0	0
1641	51	1	176.3	73.5	23.6474	102	62	198	56	103	78	5.5	102.22	1.51	1.14	2	0	0	0	0	0.62	0.61	0	0	0	0	0	0	0	0
1642	58	1	160.7	56.5	21.8785	114	73	194	82	76	82	5.2	119.45	1.19	1.28	3	0	0	0	0	0.61	0.6	0	1	0	0	1	1	0	0
1643	47	2	155	62.7	26.0978	122	75	229	60	114	87	5.4	110.07	1.37	3.74	1	0	0	0	0	0.48	0.6	1	1	0	0	0	1	0	0
1644	49	2	163.8	51	19.0083	103	63	182	79	44	79	5	90.88	1.1	1.84	1	0	0	0	0	0.53	0.58	0	1	0	0	0	1	0	0
1645	41	1	177.7	72	22.8012	142	86	227	48	144	96	5.8	149.81	1.28	1.54	1	0	1	0	0	0.43	0.43	0	0	0	0	0	0	0	0
1646	71	2	158.9	55.4	21.9413	124	77	189	59	53	92	5.5	126.45	1.23	2.75	1	0	0	0	0	0.64	0.66	0	1	0	0	0	1	0	0
1647	71	2	158.8	55.6	22.0482	119	69	201	65	93	96	5.6	126.68	1.25	3.23	1	0	0	0	0	0.6	0.72	0	1	0	0	1	1	0	0
1648	45	1	174.7	68.4	22.4115	126	75	162	59	109	84	4.8	118.63	1.56	1.57	1	0	0	0	0	0.57	0.53	0	1	0	0	0	1	0	0
1649	41	2	160.3	63.9	24.8676	110	65	153	68	84	86	5.1	95.1	1.15	4.31	1	0	0	0	0	0.46	0.45	0	0	0	0	0	0	0	0
1650	48	2	149.9	44.3	19.7152	103	69	157	60	37	88	5	109.94	1.4	3.11	1	0	0	0	0	0.42	0.47	0	0	0	0	0	0	0	0
1651	47	1	188.3	86.4	24.3676	127	84	207	47	213	98	6	113.98	1.04	2.19	3	0	0	0	0	0.62	0.53	0	1	1	0	0	1	0	0
1652	62	1	172	68.1	23.0192	109	72	130	62	97	91	5.9	122.09	1.21	3.45	2	0	0	0	0	0.48	0.55	0	1	0	0	1	1	0	0
1653	60	1	172.3	72.3	24.3539	127	76	184	58	144	81	5.4	158.68	1.33	2.15	2	1	1	1	1	0.5	0.54	0	1	0	0	0	1	0	0
1654	37	1	169.4	72.4	25.2297	120	67	285	44	248	92	6.2	118.64	1.59	2.51	1	0	0	0	0	0.52	0.41	0	0	0	0	0	0	0	0
1655	48	1	168.5	76	26.7679	128	66	226	73	80	81	4.8	119.85	1.62	1.48	1	1	1	0	0	0.53	0.43	0	1	0	0	0	0	0	0
1656	49	1	173.7	83	27.5092	130	88	152	52	155	110	6.1	129.29	1.52	0.79	3	1	1	1	1	0.52	0.54	0	0	0	0	0	0	0	0
1657	34	1	166.7	65.2	23.4626	119	72	220	54	113	75	5.3	125.8	1.36	4.03	1	0	0	0	0	0.48	0.45	0	0	0	0	0	0	0	0
1658	43	1	168.2	83.5	29.5144	128	78	218	46	327	91	5.8	134.79	1.51	1.43	3	0	0	0	0	0.62	0.58	0	0	0	0	0	0	0	0
1659	44	2	171	81.9	28.0086	131	76	199	73	80	89	5.6	119.28	1.01	1.22	1	0	0	0	0	0.42	0.46	0	0	0	0	0	0	0	0
1660	50	1	170.8	84.8	29.0683	121	78	209	38	219	87	5.2	113.43	1.49	3.42	2	0	0	0	0	0.65	0.55	0	0	0	0	0	0	0	0
1661	62	1	164.3	66.1	24.4865	128	87	178	38	269	86	4.8	115.1	1.1	1.84	2	0	0	0	0	0.52	0.56	1	1	0	0	1	1	1	0
1662	32	1	177.9	89.4	28.2479	136	73	159	37	135	85	5.5	123.27	1.33	1.64	1	0	0	0	0	0.5	0.44	0	0	0	0	0	0	0	0
1663	59	2	161.9	67.8	25.8664	135	83	260	46	168	94	6.5	125.15	1.25	1.93	1	0	0	1	1	0.53	0.51	0	1	0	1	0	1	0	0
1664	57	1	173.1	84.9	28.3344	147	85	234	69	199	89	5.6	116.3	1.23	1.05	3	0	1	0	0	0.44	0.57	0	1	0	0	0	1	0	0
1665	60	1	167.2	73.6	26.3272	140	90	162	54	334	114	6.1	155.91	1.42	2.39	2	1	1	0	0	0.78	0.67	0	1	0	0	1	1	0	0
1666	47	1	169.8	66.8	23.1687	134	78	157	69	212	106	5.3	138.25	1.39	2.18	3	0	0	0	0	0.49	0.45	0	0	0	0	0	0	0	0
1667	57	1	163.3	62	23.2498	140	91	189	49	94	90	5.7	128.36	1.21	1.96	3	0	0	0	0	0.63	0.77	1	1	1	0	0	1	1	0
1668	51	1	176.4	87.8	28.2161	131	77	192	54	263	97	5.3	98.91	1.17	1.76	2	0	0	0	0	0.47	0.52	0	1	0	0	0	1	0	0
1669	36	1	176.6	69.3	22.2204	117	74	164	53	102	100	5.1	139.7	1.24	0.8	1	0	0	0	0	0.47	0.42	0	0	0	0	0	0	0	0
1670	58	2	167.9	60.5	21.4612	143	90	212	48	149	128	6.6	110.22	1.72	4.01	1	0	1	0	1	0.7	0.75	0	0	0	0	0	0	0	0
1671	59	1	169.1	68.6	23.9904	130	80	144	58	156	99	5.3	144.02	0.99	7.82	2	1	1	0	0	0.5	0.86	0	1	0	0	0	0	0	0
1672	51	2	164.5	53.8	19.8816	96	62	180	71	108	81	5.5	116.02	1.02	2.03	1	1	1	0	0	0.56	0.52	0	0	0	0	0	0	0	0
1673	44	1	172.2	73.4	24.7531	123	68	213	74	74	76	4.8	145.1	1.46	1.2	2	0	0	0	0	0.46	0.43	0	0	0	0	0	1	0	0
1674	65	1	165	60.5	22.2222	151	91	121	51	80	90	5.2	156.95	1.37	4.65	2	1	1	0	0	0.54	0.54	0	1	0	0	0	0	1	0
1675	41	1	178.5	73.4	23.0367	108	63	180	40	125	92	5.5	129.38	1.37	1.91	1	0	0	0	0	0.42	0.57	0	0	0	0	0	0	1	0
1676	41	1	178.7	74.7	23.3922	114	67	209	52	109	90	5.1	115.41	1.37	0.88	1	0	0	0	0	0.45	0.63	0	0	0	0	1	0	1	0
1677	37	1	177.3	80.8	25.7036	109	64	189	81	72	84	5.2	148.53	1.32	1.92	1	0	0	0	0	0.48	0.48	0	0	0	0	0	1	0	0
1678	65	1	164.9	58.2	21.4033	110	67	201	44	66	88	5.6	140.42	1.15	2.25	2	0	0	0	0	0.54	0.61	0	1	0	0	0	1	0	0
1679	54	2	158.2	63.1	25.2125	138	83	264	35	253	97	6	118.41	1.23	2.22	1	0	0	0	0	0.59	0.46	0	1	0	0	0	1	0	0
1680	53	1	178	82.9	26.1646	134	89	217	50	369	96	5.3	140.42	1.15	6.46	2	0	0	0	0	0.64	0.57	0	1	0	0	1	1	0	0
1681	50	1	176.6	81.9	26.2605	128	85	157	51	238	199	7.8	139.04	1.32	1.76	2	0	0	1	1	0.42	0.45	0	1	0	0	0	1	0	0
1682	40	1	174.3	72	23.6994	110	63	136	54	69	81	5.6	125.59	1.47	1.83	2	0	0	0	0	0.53	0.56	0	1	0	0	0	1	0	0
1683	46	1	181.7	95.8	29.0172	116	77	181	45	217	98	5.2	105.46	1.55	2.58	2	0	0	0	0	0.58	0.57	0	1	0	0	0	1	0	0
1684	51	1	170	71.9	24.8789	138	85	219	64	92	90	4.9	125.95	1.4	0.4	1	0	0	0	0	0.65	0.5	0	1	0	0	1	1	0	0
1685	44	1	156	48.4	19.8882	107	63	220	116	53	275	13.6	101.3	1.4	1.74	3	0	0	0	1	0.74	0.59	0	1	0	0	0	1	0	0
1686	66	1	165.5	72.4	26.4328	123	81	105	57	68	114	6.2	114.68	1.31	2.64	2	0	0	0	0	0.73	0.58	0	1	0	0	0	1	0	0
1687	46	1	176.3	74.4	23.9369	138	86	192	46	176	81	5.3	102.03	1.24	1.96	1	0	0	0	0	0.63	0.6	0	0	0	0	0	0	0	0
1688	34	1	171.8	67.5	22.8695	128	76	184	69	59	93	5.6	124.55	1.46	2.49	1	0	0	0	0	0.48	0.48	0	0	0	0	0	0	0	0
1689	41	1	174.5	65.5	21.5105	104	60	217	45	83	85	5.4	135.46	1.22	2.57	1	0	0	0	0	0.45	0.51	0	0	0	0	0	0	0	0
1690	59	2	154.5	58.1	24.3399	113	63	143	34	187	92	6.7	91.02	1.51	1.84	1	0	0	0	1	0.69	0.69	0	1	0	0	0	0	0	0
1691	35	1	173.7	66.5	22.0405	109	60	138	54	50	96	5.3	114.04	1.46	1.6	1	0	0	0	0	0.49	0.48	0	1	0	0	0	1	0	0
1692	47	1	168.6	74	26.0325	135	83	259	55	151	99	5.7	106.48	1.23	1.03	3	0	0	0	0	0.45	0.56	1	1	0	0	1	0	0	0
1693	56	1	171.2	86.9	29.6492	127	85	223	44	174	93	5.1	118.09	1.55	2.16	4	0	0	0	0	0.53	0.79	1	1	0	0	1	1	0	0
1694	56	1	172.5	89.8	30.1785	136	88	158	47	154	91	5.2	128.21	1.37	1.91	2	1	1	0	0	0.6	0.79	1	1	0	0	1	1	0	0
1695	54	1	172.8	75	25.1173	111	68	223	46	129	94	5.7	141.37	1.35	1.77	2	0	0	0	0	0.47	0.59	0	1	0	0	0	1	0	0
1696	52	1	172.2	74.8	25.2252	111	74	247	49	156	91	5.4	153.08	1.4	1.78	2	0	0	0	0	0.5	0.48	0	1	0	0	0	1	0	0
1697	45	1	175	65.3	21.3224	114	78	201	55	126	83	4.8	136.6	1.58	3.09	2	0	0	0	0	0.45	0.4	0	0	0	0	0	0	0	0
1698	44	2	160.5	54	20.9625	131	80	216	78	128	87	5	153.54	1.19	3.45	1	0	0	0	0	0.55	0.52	0	0	0	0	0	1	0	0
1699	45	1	181.3	69.6	21.1745	116	67	167	60	59	82	4.8	151.93	1.1	2.55	3	0	0	0	0	0.56	0.54	0	0	1	0	0	1	0	0
1700	45	1	181.1	67.5	20.581	121	74	144	50	52	93	5.1	131.15	1.47	1.19	3	0	0	0	0	0.49	0.52	0	0	1	0	0	1	0	0
1701	46	2	167.2	64.6	23.1079	111	67	227	62	109	90	5.3	119.04	1.28	4.14	1	0	0	0	0	0.66	0.53	0	0	0	0	0	0	0	0
1702	33	2	154.4	47.9	20.0928	92	55	137	68	42	81	5.3	92.65	1.12	2.11	1	0	0	0	0	0.48	0.55	0	0	0	0	0	0	0	0
1703	46	2	161.3	48	18.449	104	63	122	56	48	87	5	132.34	1.26	2.76	4	0	0	0	0	0.43	0.45	0	0	0	0	0	0	0	0
1704	64	1	170.1	71.5	24.7114	144	96	186	59	95	103	5.6	122.54	1.11	4.44	2	0	1	0	0	0.67	0.68	0	1	0	0	1	1	0	1
1705	60	2	165.9	59.8	21.7274	121	73	214	72	100	98	5.8	137.45	1.18	3.61	1	0	0	0	0	0.78	0.72	0	1	0	0	0	1	0	0
1706	58	1	165.9	63.6	23.1081	112	56	175	56	155	96	5.3	121.12	1.42	2.07	3	1	1	0	0	0.53	0.6	0	1	0	0	0	1	0	0
1707	47	1	171.5	66.7	22.6776	109	72	169	51	61	86	4.9	91.12	1.41	1.53	2	0	0	0	0	0.41	0.48	0	0	0	0	0	1	0	0
1708	35	2	157.5	47.9	19.3096	125	88	285	73	103	89	5.6	122.37	1.39	5.21	1	0	0	0	0	0.44	0.45	0	0	0	0	0	0	0	0
1709	56	1	175.2	87.5	28.5062	118	65	183	42	359	93	5.6	102.1	1.3	1.47	4	0	0	0	0	0.62	0.61	1	1	0	0	0	1	0	0
1710	60	1	167.4	68.6	24.4801	124	87	224	39	186	93	5.8	127.81	1.06	2.96	3	0	0	0	0	0.66	0.63	1	1	0	0	1	1	0	0
1711	45	1	180.2	70.6	21.7418	127	78	188	48	443	88	5.2	120.14	1.35	1.66	2	0	0	0	0	0.47	0.49	0	1	0	0	0	1	0	0
1712	53	1	181.1	63.7	19.4224	107	65	176	53	84	70	5.3	145.61	1.01	5.66	3	0	0	0	0	0.47	0.46	0	1	0	0	0	1	0	0
1713	52	1	178.6	65.9	20.6596	126	69	229	47	152	90	5.8	124.76	1.06	2.65	3	0	0	0	0	0.57	0.68	0	0	1	0	0	1	0	0
1714	38	2	157.8	60	24.0956	101	62	159	67	89	84	5.2	134.7	1.19	2.26	1	0	0	0	0	0.4	0.42	0	0	0	0	0	0	0	0
1715	53	1	177.7	76.7	24.2896	116	67	280	43	304	79	5.5	142.2	1.13	2.05	2	0	0	0	0	0.63	0.55	0	1	0	0	0	0	0	0
1716	60	2	155.4	51.2	21.2016	108	60	164	54	89	84	4.7	109.48	1.27	2.74	1	0	0	0	0	0.59	0.53	0	0	0	0	0	0	0	0
1717	57	2	160.8	64.9	25.0999	120	70	204	48	89	103	5.2	134.94	1.39	1.84	4	0	0	0	0	0.76	0.63	0	0	0	0	0	0	0	0
1718	51	2	153.6	55.8	23.6511	98	62	179	80	57	83	5.2	84.83	1.25	5.08	1	0	0	0	0	0.49	0.56	0	1	0	0	0	1	0	0
1719	51	1	173.9	72.6	24.007	125	83	223	47	77	93	5.8	105.08	1.35	0.6	3	0	0	0	0	0.5	0.53	1	1	0	0	1	1	1	0
1720	49	1	174.6	86.1	28.2433	117	75	105	37	275	142	6.4	192.63	1.48	0.03	2	1	1	1	1	0.57	0.56	0	1	0	0	0	0	0	0
1721	47	1	172.1	73.4	24.7819	115	66	205	66	109	86	5.3	133.5	1.19	1.92	1	0	0	0	0	0.51	0.5	0	1	0	0	0	1	0	0
1722	63	1	157.1	63.9	25.891	133	81	174	70	48	71	4.9	120.55	1.27	3.11	2	0	0	0	0	0.84	0.8	1	1	0	0	1	1	0	0
1723	51	1	168.8	69.4	24.3565	135	84	165	52	85	74	4.6	86.01	1.28	0.95	2	1	1	0	0	0.58	0.62	0	0	0	0	0	0	0	0
1724	40	1	180.6	77.7	23.8224	101	65	210	51	105	97	5.6	143.66	1.38	1.28	1	0	0	0	0	0.58	0.52	0	1	0	0	0	0	0	0
1725	62	2	156.1	64	26.2648	126	79	181	57	149	97	5.5	120.72	1.43	1.09	1	0	0	0	0	0.53	0.62	1	0	0	0	0	1	0	0
1726	61	1	166.3	65	23.5033	120	80	201	64	148	93	5.2	140.77	1.31	0.95	2	0	0	0	0	0.48	0.57	1	1	0	0	1	1	0	0
1727	61	1	167.6	63.8	22.7129	106	73	206	57	138	84	5	162.27	1.37	1.56	2	0	0	0	0	0.67	0.53	1	1	0	0	1	1	0	0
1728	50	1	176	63.3	20.4352	112	64	199	68	90	113	5.8	134.43	1.53	3.19	1	0	0	0	0	0.5	0.53	0	1	0	0	0	1	0	0
1729	53	2	166.9	50.9	18.2728	120	76	148	58	62	76	5.4	88.51	1.16	5.33	2	0	0	0	0	0.5	0.51	0	0	0	0	0	1	0	0
1730	48	1	173.1	69.5	23.1948	112	73	254	64	48	75	5.3	129.22	1.4	1.25	1	0	0	0	0	0.53	0.55	0	0	0	0	0	1	0	0
1731	37	1	180.4	71.6	22.0009	117	67	150	57	73	87	5.3	120.51	1.5	1.08	1	0	0	0	0	0.4	0.48	0	0	0	0	0	0	0	0
1732	47	1	164.9	78.2	28.7584	129	84	220	38	148	108	6.6	150.94	1.18	0.73	1	0	0	0	1	0.5	0.5	0	0	0	0	0	1	0	0
1733	40	1	182.8	84.2	25.1976	124	73	272	43	182	104	5.7	109.07	1.18	1.75	1	0	0	0	0	0.5	0.53	0	1	0	0	0	1	0	0
1734	46	1	172	80.5	27.2107	124	81	209	30	261	92	5.5	162.53	1.37	0.92	3	0	0	0	0	0.71	0.59	0	1	1	0	0	0	0	0
1735	32	1	168.6	96.5	33.9478	133	87	233	34	244	92	5.4	141.04	1.7	4.73	1	0	0	0	0	0.47	0.45	0	0	0	0	0	0	0	0
1736	32	1	167.8	100.2	35.5864	145	97	143	32	237	110	5.9	133.08	1.56	5.6	2	0	1	0	0	0.4	0.55	0	0	0	0	0	0	0	0
1737	47	1	175.9	77.1	24.9185	136	86	163	76	99	89	5.2	119.54	1.34	1.19	1	0	0	0	0	0.52	0.46	0	1	0	0	0	1	0	0
1738	47	2	165.5	57.2	20.8833	110	66	169	61	100	86	6.1	125.38	1.17	3.3	1	0	0	0	0	0.53	0.52	0	1	0	0	0	1	0	0
1739	38	2	160.4	59.8	23.243	99	58	197	55	119	89	5	143.53	1.16	5.07	1	0	0	0	0	0.5	0.43	0	0	0	0	0	0	0	0
1740	48	1	170.3	76.6	26.4119	143	87	254	60	389	174	7	143.34	1.39	2.24	2	0	1	0	1	0.64	0.65	0	1	0	0	0	1	0	0
1741	48	1	168.7	75.8	26.6342	120	81	105	54	190	161	8.3	111.28	1.64	3.39	2	0	0	1	1	0.57	0.51	0	1	0	0	0	1	0	0
1742	37	1	176	85.2	27.5052	114	71	198	58	87	103	5.6	151.5	1.46	1.16	1	0	0	0	0	0.57	0.46	0	0	0	0	0	1	0	0
1743	59	1	171.3	77.9	26.5474	130	88	214	39	308	104	6	141.04	1.09	3.4	3	0	0	0	0	0.65	0.61	0	1	0	0	0	0	0	0
1744	48	1	175.9	79.3	25.6296	121	72	190	57	85	92	5.8	118.77	1.48	2.08	4	0	0	0	0	0.61	0.75	1	1	0	0	1	1	0	0
1745	47	2	154.5	47.3	19.8155	127	88	199	90	45	82	5.4	106.39	1.31	3.17	1	0	0	0	0	0.64	0.5	0	1	0	0	0	1	1	0
1746	49	1	170.6	63.7	21.8868	114	72	160	73	75	92	5.7	128.57	1.44	1.44	3	0	0	0	0	0.49	0.41	0	0	0	0	0	0	0	0
1747	40	1	173.2	81.5	27.1683	165	104	224	63	129	91	5.2	182.07	1.73	1.16	2	1	1	1	1	0.49	0.65	0	1	0	0	0	1	0	0
1748	45	1	176.7	66.8	21.3946	104	66	175	58	106	92	5.3	105.03	1.37	0.72	3	0	0	0	0	0.51	0.58	0	0	0	0	0	1	0	0
1749	55	1	169.3	71.6	24.9804	119	71	221	74	59	89	5.4	94.82	1.31	1.96	2	0	0	0	0	0.41	0.41	0	1	0	0	0	0	0	0
1750	41	2	160	52.4	20.4688	96	59	133	45	74	75	5.1	85.55	1.08	2.31	1	0	0	0	0	0.47	0.46	0	0	0	0	0	0	0	0
1751	58	1	168	63	22.3214	113	63	280	62	185	97	5.6	146.02	1.39	0.6	3	0	0	0	0	0.6	0.65	0	0	0	0	0	0	0	0
1752	64	2	152.9	56	23.9537	105	66	192	59	255	75	5	144.7	1.14	4.03	1	0	0	0	0	0.79	0.65	1	1	0	0	1	1	0	0
1753	42	1	176.9	71.3	22.7842	117	70	203	53	91	94	5.7	150.83	1.37	2	1	0	0	0	0	0.53	0.54	0	1	0	0	0	1	0	0
1754	59	2	160.9	55.7	21.5151	100	56	197	56	134	101	5.3	109.03	1.06	1.5	3	0	0	0	0	0.51	0.6	0	0	0	0	0	0	0	0
1755	50	1	180.8	73.9	22.6072	139	84	150	60	84	86	5.5	113.35	1.4	4.01	2	0	0	0	0	0.5	0.45	0	1	1	0	0	1	0	0
1756	42	1	175.4	74.6	24.2482	124	77	214	55	176	91	5.3	130.29	1.03	2.12	2	0	0	0	0	0.7	0.67	0	1	0	0	0	1	0	0
1757	56	1	172.1	68.5	23.1275	109	64	140	57	98	91	5.9	125.26	1.33	1.41	1	1	1	0	0	0.55	0.52	0	0	0	0	0	0	0	0
1758	57	1	171.7	76.7	26.0169	131	78	168	82	130	90	5.2	130.18	1.39	1.4	2	1	1	0	0	0.58	0.58	0	0	0	0	0	1	1	0
1759	52	1	171.4	74	25.189	115	76	199	53	132	99	5.7	107.93	1.38	1.7	2	0	0	0	0	0.45	0.68	0	1	0	0	0	1	0	0
1760	72	2	158.3	65.7	26.2182	139	76	256	89	72	97	5.6	115.48	1.37	2.69	4	0	0	0	0	0.74	0.82	1	1	0	0	1	0	0	0
1761	45	1	174.1	86.6	28.5707	149	92	200	52	255	97	5.8	106.22	1.15	0.54	3	0	1	0	0	0.51	0.58	0	1	0	0	0	1	0	0
1762	52	1	178.4	74.6	23.4395	133	94	226	34	151	86	5.3	139.69	1.35	2.47	3	1	1	1	1	0.88	0.78	0	0	0	0	0	1	1	0
1763	33	2	161.3	52.2	20.0633	110	70	143	63	45	83	5	116.9	1.41	0.66	1	0	0	0	0	0.4	0.42	0	0	0	0	0	0	0	0
1764	64	1	165.4	63.7	23.2846	127	83	131	43	107	113	6.6	127.65	1.32	0.93	3	1	1	1	1	0.56	0.66	1	0	0	0	0	0	0	0
1765	30	1	173.9	73.7	24.3707	128	74	144	38	79	94	5.2	133.65	1.46	1.6	1	0	0	0	0	0.53	0.51	0	0	0	0	0	0	0	0
1766	57	2	159.5	57.5	22.602	117	69	164	61	103	85	4.9	102.59	1.39	1.31	1	1	1	0	0	0.51	0.61	0	1	0	0	0	1	0	0
1767	51	1	169.6	96.9	33.6878	133	73	213	32	216	115	6.1	142.74	1.25	0.73	3	0	0	0	0	0.52	0.6	0	0	0	0	0	1	0	0
1768	63	2	162.5	88.7	33.5905	156	92	160	42	217	112	6.2	112.82	1.26	1.69	1	0	1	0	0	0.59	0.53	1	1	0	0	1	1	0	0
1769	64	2	155.5	55.8	23.0767	118	78	244	90	120	103	5.2	147.3	1.52	3.14	4	0	0	0	0	0.51	0.61	0	1	0	0	0	1	0	0
1770	64	2	156.2	54.1	22.1735	120	77	208	90	76	103	5.4	161.14	1.37	1.92	1	0	0	0	0	0.51	0.6	1	1	0	0	0	1	0	0
1771	63	1	157	53.9	21.867	114	67	188	61	167	84	5.4	82.86	1.39	6.99	2	0	0	0	0	0.81	0.52	1	1	0	0	1	1	0	0
1772	40	1	163.8	67.6	25.1953	149	92	190	51	93	82	5.4	124.17	1.5	2.32	3	0	1	0	0	0.67	0.61	0	1	0	0	1	1	0	0
1773	68	1	172.8	77.3	25.8876	126	81	234	39	234	88	5.3	134.34	1.33	3.22	2	0	0	0	0	0.5	0.56	0	1	0	0	0	0	0	0
1774	68	1	172.9	77.5	25.9246	118	71	228	44	238	94	5.6	141.26	1.43	2.98	2	0	0	0	0	0.59	0.48	0	1	0	0	0	1	0	0
1775	68	1	173.1	71.8	23.9624	155	102	182	37	248	98	6.3	101.74	1.06	5.73	1	1	1	0	0	0.56	0.63	0	1	0	0	0	1	0	0
1776	45	2	167.4	67.1	23.9448	105	71	136	60	49	87	5.5	106.66	1.31	1.37	1	0	0	0	0	0.5	0.4	0	0	1	0	0	1	0	0
1777	73	1	160.8	68.2	26.3762	133	72	160	59	115	87	5.6	102.85	1.13	1.91	2	1	1	0	0	0.54	0.66	1	1	0	1	1	1	1	0
1778	48	1	190.1	96.3	26.6478	153	97	212	56	173	89	5.8	126.41	1.18	2.62	1	0	1	0	0	0.85	0.68	0	1	0	0	1	1	0	0
1779	36	1	171.2	56.4	19.2429	80	57	186	62	57	84	5.2	117.09	1.2	3.8	1	0	0	0	0	0.61	0.56	0	0	0	0	0	0	0	0
1780	69	1	160.8	77.5	29.973	110	70	172	45	114	92	6.1	104.81	1.63	0.99	2	1	1	0	0	0.75	0.58	1	1	0	0	0	1	0	0
1781	65	2	156.2	70.4	28.8543	142	83	187	60	100	91	5.5	108.26	1.26	5.01	1	0	1	0	0	0.64	0.79	0	1	0	0	1	1	0	0
1782	64	2	152.7	49.7	21.3147	150	90	212	44	389	159	7.7	125.02	1.04	4.17	1	1	1	1	1	0.61	0.62	0	1	0	0	0	1	1	0
1783	41	1	181.3	87	26.4682	149	101	178	47	310	100	4.9	158.51	1.31	1.75	3	1	1	0	0	0.49	0.46	0	1	0	0	0	0	0	0
1784	41	1	178.8	73.5	22.9907	128	69	205	48	136	90	5.9	102.3	1.29	4.46	2	0	0	0	0	0.67	0.6	0	0	0	0	0	1	1	0
1785	48	1	165.6	70.1	25.5621	95	64	158	77	60	88	5.4	118.74	1.34	4.99	1	0	0	0	0	0.55	0.49	0	0	0	0	0	0	0	0
1786	65	2	165.7	69.5	25.3128	118	79	207	50	238	140	7.3	136.82	1.13	9.06	4	0	0	0	1	0.67	0.69	1	1	0	0	1	1	0	0
1787	51	2	165.2	53.6	19.6401	116	72	177	65	80	93	5.3	101	1.17	2.86	1	0	0	0	0	0.61	0.45	0	0	0	0	0	0	0	0
1788	48	1	168.9	71.2	24.9586	117	73	200	52	95	79	5.1	120.66	1.34	1.93	1	0	0	0	0	0.47	0.48	0	1	0	1	0	1	0	0
1789	59	2	159.6	52	20.4144	123	78	195	84	55	98	5	121.77	1.01	2.08	1	0	0	0	0	0.54	0.51	0	0	0	0	0	0	0	0
1790	39	1	188.6	82.3	23.1375	114	63	119	63	89	80	5.3	132.02	1.2	0.85	1	0	0	0	0	0.47	0.4	0	0	0	0	0	0	0	0
1791	53	2	155.3	53.1	22.0167	109	66	269	63	114	92	5.7	141.37	1.44	2.73	1	0	0	0	0	0.52	0.59	0	0	0	0	0	1	0	0
1792	34	2	159.4	45.7	17.9862	107	75	149	64	63	81	5	132.67	1.39	3.04	1	0	0	0	0	0.41	0.41	0	0	0	0	0	0	0	0
1793	58	1	174.4	77.3	25.4148	121	75	169	51	158	94	5.7	139.38	1.49	0.58	3	0	0	0	0	0.54	0.64	0	0	0	0	1	1	0	0
1794	59	1	174.5	72.5	23.8093	116	71	118	54	72	106	6.3	102.03	1.35	1.47	2	0	0	1	1	0.6	0.51	0	1	0	0	0	1	0	0
1795	48	2	150.8	47.3	20.7998	101	62	184	71	44	79	5.1	124.45	1.6	1.23	4	0	0	0	0	0.41	0.64	0	1	0	0	0	0	0	0
1796	71	1	160.4	64	24.8755	127	72	155	90	93	88	5.5	125.58	1.51	1.43	2	1	1	0	0	0.55	0.62	0	1	0	0	0	0	0	0
1797	68	2	153.3	54.2	23.063	116	75	139	70	68	104	5.6	123.16	1.3	3.32	1	0	0	0	0	0.62	0.81	0	1	0	0	1	1	0	0
1798	54	1	168.1	69.6	24.6305	114	71	271	54	191	92	5.4	127.16	1.01	2.19	2	0	0	0	0	0.55	0.65	1	1	0	0	1	0	0	0
1799	49	2	165	53.3	19.5776	126	83	172	89	46	84	5.4	123.47	1.17	0.94	1	0	0	0	0	0.5	0.55	0	1	0	0	0	1	0	0
1800	57	2	162.6	63.5	24.0178	137	86	156	46	245	126	6.9	119.82	1.14	2.68	4	1	1	1	1	0.46	0.5	0	1	0	0	0	1	0	0
1801	63	1	171.1	70.5	24.0818	140	86	144	42	137	114	6.7	119.11	1.04	4.14	1	1	1	1	1	0.59	0.66	1	1	0	0	1	1	1	0
1802	56	1	167.4	92.2	32.9018	134	83	208	39	450	99	5.9	175.44	1.18	3.05	4	0	0	0	0	0.53	0.65	0	1	0	0	0	1	0	0
1803	31	1	169.5	71.5	24.8867	131	72	141	59	119	78	5	107.26	1.45	1.31	3	0	0	0	0	0.52	0.43	0	0	0	0	0	0	0	0
1804	43	1	160.5	57.9	22.4765	108	63	196	61	113	86	5.4	109.19	1.56	2.76	2	0	0	0	0	0.4	0.53	0	0	0	0	0	1	0	0
1805	46	1	180.3	75.8	23.3173	110	70	188	47	96	85	5.4	146.8	1.22	3.69	3	0	0	0	0	0.45	0.49	0	0	0	0	0	1	0	0
1806	60	1	163.6	72.6	27.125	140	85	130	43	105	106	5.8	155.11	1.3	0.73	2	1	1	0	0	0.7	0.66	1	1	1	1	1	1	0	0
1807	53	2	166.8	57.4	20.631	112	70	222	73	111	88	5.9	136.63	1.41	2.65	1	0	0	0	0	0.65	0.5	0	0	0	0	0	1	0	0
1808	59	1	175.6	80.7	26.1713	123	75	295	46	111	98	5.5	111.59	1.33	4.38	2	0	0	0	0	0.51	0.55	0	1	1	0	0	1	0	0
1809	49	2	156.3	45.8	18.7477	113	71	209	48	64	98	5.3	123.64	1.43	2.52	1	0	0	0	0	0.47	0.43	0	0	0	0	0	1	0	0
1810	51	1	171.7	70.8	24.0156	127	82	207	55	149	117	6.4	115.72	1.17	1.43	2	0	0	0	0	0.54	0.82	0	0	0	0	0	0	0	0
1811	51	1	170.3	69.9	24.1017	136	93	230	73	121	124	6.5	133.42	1.5	2.97	2	0	0	0	0	0.64	0.74	0	1	0	0	0	1	0	0
1812	50	1	180.7	73.2	22.4179	143	89	173	52	140	98	4.8	149.15	1.38	1.05	1	0	1	0	0	0.55	0.59	0	0	0	0	0	1	0	0
1813	48	1	168.2	64.1	22.6572	123	73	234	56	120	81	5	111.86	1.59	2.81	2	1	1	0	0	0.53	0.52	0	0	0	0	0	1	0	0
1814	48	1	171.5	78	26.5196	127	73	195	51	179	93	4.9	109.79	1.49	1.12	2	0	0	0	0	0.73	0.53	0	1	0	0	0	0	0	0
1815	41	1	176.2	74.1	23.8675	122	66	192	49	212	91	5.1	110.07	1.16	1.45	3	0	0	0	0	0.43	0.46	0	1	0	0	0	0	0	0
1816	49	1	168.6	82.9	29.1635	135	95	266	37	753	100	5.9	117.73	1.33	2.67	2	0	0	0	0	0.6	0.64	0	1	0	0	0	1	0	0
1817	59	1	167.4	61.8	22.0535	128	68	204	78	72	86	5.6	130.43	1.39	4.27	1	0	0	0	0	0.89	0.68	1	0	0	0	1	0	0	0
1818	65	1	164.3	67.3	24.931	124	76	185	55	119	109	5.4	123.89	1.07	0.57	2	0	0	0	0	0.43	0.55	0	0	0	0	0	1	0	0
1819	37	2	160.4	48.7	18.9287	100	60	180	84	61	92	5.1	115.64	1.49	1.2	1	0	0	0	0	0.46	0.4	0	0	0	0	0	0	0	0
1820	44	1	177	78.9	25.1843	130	77	204	40	198	93	5.3	133.48	1.19	1.89	1	0	0	0	0	0.56	0.79	0	1	0	0	0	1	0	0
1821	45	1	172.5	78.1	26.2466	129	74	211	49	95	87	5.6	128.9	1.26	0.77	1	0	0	0	0	0.67	0.74	0	0	0	0	0	0	0	0
1822	45	1	168.4	75.8	26.7291	130	80	263	35	432	92	6.4	152.44	1.41	1.91	2	0	0	0	0	0.52	0.49	0	0	0	0	0	0	1	0
1823	51	1	166.8	70.9	25.4832	158	105	193	36	209	107	5.1	146.32	1.37	1.59	2	0	1	0	0	0.54	0.52	0	1	0	0	0	1	0	0
1824	67	1	169.3	74.3	25.9224	132	71	196	85	244	97	5.7	146.19	1.21	2.32	2	1	1	0	0	0.66	0.72	0	1	0	0	0	1	0	0
1825	44	1	178.9	105.3	32.9009	158	83	183	48	210	103	6	107.87	1.47	2.22	3	0	1	0	0	0.51	0.48	0	1	0	0	0	1	0	0
1826	36	1	170.3	85.9	29.6186	137	81	230	43	128	102	5.5	151.3	1.02	1.93	1	0	0	0	0	0.52	0.5	0	0	0	0	0	0	0	0
1827	68	1	170.2	73.3	25.3037	97	64	137	47	125	106	6.2	124.79	1.13	1.52	1	1	1	0	0	0.5	0.5	0	1	0	0	0	1	0	0
1828	68	1	170.1	72.3	24.9879	117	76	157	61	163	93	6	128.09	1.28	2.05	3	1	1	0	0	0.55	0.61	0	1	0	0	0	1	0	0
1829	52	2	158.2	70.7	28.2492	127	86	180	79	119	99	5.8	134.07	0.98	3.48	1	1	1	0	0	0.57	0.5	0	0	0	0	0	0	0	0
1830	53	1	173.3	75.4	25.1058	144	91	236	49	269	115	5.5	168.52	1.61	0.02	1	1	1	0	0	0.61	0.73	0	1	0	1	0	1	1	0
1831	39	1	174.1	86	28.3727	121	76	198	67	113	93	4.9	128.8	1.44	1.9	1	0	0	0	0	0.46	0.44	0	1	0	0	0	1	0	0
1832	48	1	184	79.4	23.4523	114	71	178	44	128	92	5.8	145.99	1.3	0.75	2	0	0	0	0	0.46	0.53	0	0	0	0	0	0	0	0
1833	52	1	174.7	80.2	26.2778	123	79	220	63	102	87	5.5	139.09	1.41	1.18	1	0	0	0	0	0.51	0.52	0	1	0	0	0	1	0	0
1834	52	1	174.7	81.6	26.7365	135	89	181	39	264	85	5.3	117.11	1.61	1.34	1	0	0	0	0	0.57	0.61	0	1	0	0	0	1	0	0
1835	50	1	179.2	63.6	19.8053	119	71	197	69	77	92	5.4	130.71	1.41	2.13	2	0	0	0	0	0.48	0.65	0	0	0	0	0	0	0	0
1836	42	2	163	59.8	22.5074	112	76	178	48	67	87	5.5	116.58	1.49	1.31	1	0	0	0	0	0.41	0.44	0	0	0	0	0	0	0	0
1837	49	1	164.9	66.2	24.3454	109	76	210	55	84	87	5.1	128.98	1.35	1.63	2	0	0	0	0	0.4	0.6	0	0	0	0	0	0	0	0
1838	39	1	171.4	68.8	23.4189	114	68	121	60	56	90	5.6	126.85	1.55	4.37	2	0	0	0	0	0.47	0.47	0	0	0	0	0	1	0	0
1839	69	1	168.1	69.1	24.4536	138	77	168	50	82	77	5.5	106.29	1.21	0.86	1	1	1	0	0	0.71	0.6	1	1	0	0	0	1	0	0
1840	63	2	155.5	52.6	21.7533	95	58	217	65	57	83	5	107.06	1.58	0.6	1	0	0	0	0	0.64	0.59	1	1	0	0	1	1	0	0
1841	32	1	164.1	65.6	24.3605	101	61	196	77	107	89	5	143.58	1.17	2.05	2	0	0	0	0	0.48	0.44	0	0	0	0	0	0	0	0
1842	49	2	162.3	48.9	18.564	115	68	214	81	87	88	5.3	114.36	1.23	2.1	1	0	0	0	0	0.6	0.75	0	1	0	0	0	0	0	0
1843	48	1	182.2	79.1	23.8276	115	73	224	59	367	86	5.6	144.38	1.64	2.39	3	0	0	0	0	0.48	0.46	0	0	0	0	0	0	0	0
1844	54	1	171.2	74.5	25.4184	133	83	199	44	169	83	5.2	144.09	1.34	3.24	1	0	0	0	0	0.64	0.54	0	1	0	0	0	1	1	0
1845	54	1	176.5	83.7	26.868	131	76	156	40	181	115	5.4	117.48	1.21	1.06	3	0	0	0	0	0.47	0.56	1	1	0	0	0	0	0	0
1846	49	2	165.4	65.6	23.9791	104	65	145	57	41	88	5.3	90.07	1.3	1.64	1	0	0	0	0	0.58	0.64	0	1	1	0	0	1	0	0
1847	42	1	178.2	80.2	25.2557	125	69	153	44	99	94	5.1	103.82	1.21	1.36	2	0	0	0	0	0.42	0.45	0	0	0	0	0	0	0	0
1848	60	1	170.9	81.3	27.836	132	82	156	47	102	93	5.5	142.06	1.54	1.77	2	1	1	0	0	0.74	0.74	0	1	0	0	0	0	0	0
1849	70	1	169.7	73.8	25.6267	136	84	150	51	75	113	6.8	134.85	1.36	6.55	2	0	0	1	1	0.57	0.54	1	1	0	0	1	1	0	0
1850	34	1	167.7	62.7	22.2947	128	86	182	48	98	87	5.5	133.67	1.36	3.03	2	0	0	0	0	0.55	0.53	0	0	0	0	0	0	0	0
1851	46	2	146.6	50.2	23.358	106	59	190	67	83	118	5.3	137.73	1.38	1.53	1	0	0	0	0	0.73	0.6	1	0	0	0	1	0	0	0
1852	44	1	168.1	74.7	26.4354	117	77	191	43	101	82	5.2	127.09	1.19	3.5	3	0	0	0	0	0.59	0.53	0	1	0	0	0	1	0	0
1853	48	1	162.4	71.7	27.1861	140	80	218	29	694	233	11.1	109.72	1.21	0.46	4	0	0	0	1	0.56	0.57	0	0	0	0	0	0	0	0
1854	52	1	174.1	87.1	28.7356	123	78	206	44	121	73	5.3	122.43	1.48	1.42	4	0	0	0	0	0.64	0.55	0	0	1	0	0	0	0	0
1855	60	1	169.5	64.4	22.4154	96	65	181	66	74	90	5.8	122.77	1.31	1.54	4	0	0	0	0	0.52	0.52	0	1	0	0	0	1	0	0
1856	53	1	172.2	63.5	21.4145	103	67	213	51	155	82	5.3	132.78	1.33	2.93	2	0	0	0	0	0.75	0.57	0	0	0	0	1	0	0	0
1857	39	1	174.9	66.1	21.6084	114	77	157	57	45	147	9.4	147.09	1.33	1.9	3	0	0	0	1	0.58	0.48	0	0	0	0	0	0	0	0
1858	43	2	167.7	46.2	16.4277	104	67	139	63	73	86	4.8	110.07	1.41	3.71	1	0	0	0	0	0.56	0.5	0	0	0	0	0	0	0	0
1859	54	1	180.5	79.5	24.4013	127	84	231	70	69	91	5.3	122.39	1.04	2.95	1	0	0	0	0	0.62	0.56	1	1	0	0	1	1	0	0
1860	51	1	179.4	67	20.8176	119	74	202	59	91	78	5	115.3	1.11	0.29	2	0	0	0	0	0.48	0.49	0	1	0	0	0	1	0	0
1861	44	1	166.3	82.3	29.7588	141	78	165	46	79	80	5.3	134.27	1.32	2.65	2	0	1	0	0	0.61	0.58	0	1	0	0	0	1	0	0
1862	39	1	176.1	69.1	22.2823	131	74	178	55	89	105	5.7	133.82	1.5	1.1	2	0	0	0	0	0.44	0.46	0	1	0	0	0	1	0	0
1863	47	1	168.8	69.8	24.4969	145	95	287	85	113	104	5.2	152.07	1.54	1.08	3	0	1	0	0	0.71	0.78	1	1	0	0	1	1	1	0
1864	47	1	168.9	70.7	24.7834	114	70	199	103	136	111	5.4	128.39	1.46	0.93	3	1	1	0	0	0.53	0.61	1	1	1	0	1	1	1	0
1865	52	1	167.3	63.6	22.723	122	79	223	50	101	97	5.3	155.33	1.43	0.82	3	0	0	0	0	0.62	0.64	0	0	0	0	0	1	0	0
1866	56	1	170.2	77.8	26.8572	119	74	241	45	265	101	5.8	134.9	1.5	2.43	1	0	0	0	0	0.72	0.57	0	0	0	0	0	0	0	0
1867	29	2	156.7	49.5	20.1589	105	77	236	83	75	85	4.8	125.91	1.24	2.08	1	0	0	0	0	0.44	0.46	0	0	0	0	0	0	0	0
1868	27	2	160	49.9	19.4922	110	70	167	55	104	78	5.2	126.77	1.17	2.81	1	0	0	0	0	0.44	0.42	0	0	0	0	0	0	0	0
1869	27	2	160.5	49.8	19.3321	103	57	138	45	132	87	4.9	120.12	1.02	2.29	1	0	0	0	0	0.41	0.43	0	0	0	0	0	0	0	0
1870	51	2	166.7	68.1	24.5062	95	60	204	61	109	88	5.4	96.83	1.23	2.66	4	0	0	0	0	0.43	0.46	0	0	0	0	0	0	0	0
1871	58	1	167.7	73.8	26.2416	132	86	205	48	163	77	5.4	117.71	1.44	2.13	2	0	0	0	0	0.52	0.55	0	1	0	0	0	1	0	0
1872	45	2	162.6	56	21.181	105	65	147	49	71	80	5	103.35	1.3	3.46	1	0	0	0	0	0.5	0.51	0	0	0	0	0	1	0	0
1873	54	1	181	82.5	25.1824	118	71	213	60	117	85	5.5	138.23	1.34	2.13	1	0	0	0	0	0.67	0.61	0	0	0	0	0	0	0	0
1874	38	1	173.5	67.2	22.3239	131	89	240	70	110	86	5.2	132.96	1.38	1.93	2	0	0	0	0	0.52	0.59	0	1	0	0	0	0	0	0
1875	42	1	171.9	80	27.0731	127	71	190	54	106	88	5.5	140.48	1.28	1.66	3	0	0	0	0	0.51	0.64	0	0	0	0	0	0	0	0
1876	51	1	174	66.9	22.0967	125	86	186	61	94	89	5.3	137.86	1.44	1.2	1	0	0	0	0	0.59	0.59	0	1	0	0	0	1	0	0
1877	63	1	170.8	67.8	23.241	120	77	214	61	89	89	5.7	140.64	1.43	2.32	2	0	0	0	0	0.58	0.48	0	1	0	0	1	1	0	0
1878	43	1	174.9	59.3	19.3854	124	80	134	64	55	86	5.1	112.76	1.18	2.42	1	0	0	0	0	0.49	0.49	0	1	0	0	0	1	0	0
1879	31	2	165.1	49.9	18.3065	107	68	191	91	42	80	5.4	125.34	1.22	1.88	1	0	0	0	0	0.54	0.47	0	0	0	0	0	0	0	0
1880	68	2	154.6	49.2	20.5848	120	69	158	77	101	115	9.2	117.06	1.24	1.03	1	1	1	1	1	0.63	0.62	0	1	0	0	0	1	0	0
1881	46	2	164.1	58.6	21.7611	105	60	209	83	77	92	5.4	111.09	1.18	7.13	1	0	0	0	0	0.52	0.57	0	0	0	0	0	0	0	0
1882	50	1	168.5	70.2	24.7251	110	80	200	52	101	113	5.3	124.15	1.59	2.19	1	0	0	0	0	0.4	0.59	0	0	0	0	0	0	0	0
1883	50	1	170.4	72.7	25.0377	123	72	201	50	104	98	5.5	135.06	1.52	1.85	1	0	0	0	0	0.48	0.61	0	0	0	0	0	0	0	0
1884	57	2	150.8	50.6	22.2509	111	71	238	88	131	104	5.6	132.06	1.19	1.3	1	0	0	0	0	0.48	0.48	0	1	0	0	0	1	0	0
1885	47	1	176.3	67.2	21.6204	100	61	165	55	96	95	5.5	117.16	1.23	1.31	1	0	0	0	0	0.43	0.48	0	0	0	0	0	0	0	0
1886	34	2	162.3	45.2	17.1594	105	63	198	97	70	83	5.3	133.15	0.98	1.17	1	0	0	0	0	0.43	0.42	0	0	0	0	0	0	0	0
1887	49	1	173.5	84.2	27.9713	114	92	287	54	348	79	4.9	124.76	1.38	2.29	3	0	0	0	0	0.65	0.58	0	1	0	0	0	1	0	0
1888	48	1	164.2	70.6	26.1854	131	84	182	39	148	103	5.4	141.93	1.26	1.89	2	1	1	0	0	0.43	0.54	0	0	0	0	1	1	0	0
1889	37	1	172.9	70.4	23.5496	107	64	165	50	138	97	5.7	139.44	1.15	0.75	3	0	0	0	0	0.43	0.45	0	0	0	0	0	0	0	0
1890	56	1	172	82.8	27.9881	114	67	148	48	52	98	5.7	104.06	1.31	1.9	2	1	1	0	0	0.69	0.52	1	1	0	0	1	1	0	0
1891	35	1	178.3	65.1	20.4776	121	71	195	83	111	84	4.9	162.07	1.5	0.88	1	0	0	0	0	0.41	0.44	0	0	0	0	0	0	0	0
1892	35	1	177.8	64.4	20.3715	106	64	194	81	107	81	4.9	135.82	1.3	0.97	1	0	0	0	0	0.45	0.47	0	0	0	0	0	0	0	0
1893	32	1	181.4	74.8	22.7314	126	92	150	73	77	110	5.5	128.5	1.5	0.53	3	0	0	0	0	0.47	0.45	0	0	0	0	0	1	0	0
1894	54	2	157.9	64	25.6694	122	72	207	57	212	93	6.1	102.63	1.24	2.26	1	0	0	0	0	0.72	0.58	0	1	0	0	0	1	0	0
1895	64	1	176.9	72	23.0079	131	73	241	44	489	98	5.9	107.83	1.23	1.88	2	0	0	0	0	0.57	0.67	0	1	0	0	1	1	0	0
1896	41	1	187.6	100.9	28.6699	129	83	229	49	247	110	5.5	134.6	1.13	2.91	1	0	0	0	0	0.6	0.77	0	1	0	0	0	1	0	0
1897	39	1	167.5	87.4	31.1517	121	83	208	43	154	83	5.3	121.45	1.42	0.64	3	0	0	0	0	0.46	0.52	0	0	1	0	1	1	0	0
1898	38	1	173.1	85.7	28.6014	131	89	182	46	125	105	5.3	129.46	1.36	2.5	1	0	0	0	0	0.41	0.41	0	0	0	0	0	1	0	0
1899	60	1	160.9	63.3	24.4507	128	83	228	42	328	95	5.7	146.86	1.16	1.8	2	0	0	0	0	0.73	0.77	1	1	0	0	1	1	0	0
1900	56	2	160.4	70	27.2075	128	72	218	63	114	126	6.1	120.5	1.21	1.97	1	0	0	0	0	0.64	0.56	1	0	0	0	0	1	0	0
1901	62	1	153.6	60	25.4313	131	85	178	35	115	81	5.5	158.58	0.98	2.13	4	0	0	0	0	0.54	0.62	0	1	0	0	0	0	0	0
1902	58	2	161.9	55.6	21.212	114	74	186	50	81	118	6.7	117.99	1.2	1.78	4	0	0	0	1	0.69	0.58	0	0	0	0	0	1	1	0
1903	43	2	157	47.6	19.3111	99	60	200	63	82	86	4.8	122.88	1.15	3.05	2	0	0	0	0	0.4	0.41	0	1	1	0	0	0	0	0
1904	46	1	170.9	67.2	23.0083	139	85	246	85	95	81	5.2	133.09	1.3	1.19	1	0	0	0	0	0.63	0.66	0	1	0	0	0	1	0	0
1905	50	1	171	78.3	26.7775	160	115	280	53	271	90	5.9	134.21	1.05	4.69	1	0	1	0	0	0.7	0.73	0	1	0	0	1	1	0	0
1906	47	1	165.4	76.9	28.1096	138	74	259	50	206	95	5.2	136.59	1.18	1.97	3	0	0	0	0	0.62	0.66	0	1	0	0	1	1	1	0
1907	54	1	159.3	66.7	26.2842	152	94	230	59	139	82	6	158.18	1.16	2.49	3	0	1	0	0	0.59	0.54	0	1	0	0	0	1	0	0
1908	54	1	160.5	68.3	26.5137	132	82	217	55	136	89	5.9	126.74	1.39	1.81	3	0	0	0	0	0.49	0.71	1	1	0	0	0	1	0	0
1909	40	1	171.2	102.4	34.9375	143	95	154	37	127	83	5.5	134.25	1.34	3.57	3	1	1	0	0	0.48	0.55	0	1	0	0	0	1	0	0
1910	36	1	179	68.5	21.3789	139	90	230	80	44	74	5.2	124.75	1.41	2.87	2	0	0	0	0	0.47	0.46	0	0	0	0	0	1	0	0
1911	50	1	173.3	68.3	22.7417	107	71	214	72	127	94	6.1	130.46	1.27	2.21	1	0	0	0	0	0.47	0.59	0	1	0	0	0	1	0	0
1912	34	1	179.7	107.7	33.3518	147	88	151	40	92	96	6.4	177.28	1.43	0.78	1	1	1	0	0	0.53	0.53	0	0	0	0	0	0	0	0
1913	52	1	168.9	67.9	23.8018	136	90	189	53	210	97	5.8	129.02	1.3	3.93	3	0	0	0	0	0.63	0.54	0	0	0	0	0	0	0	0
1914	54	1	170.1	70.8	24.4695	123	77	239	55	187	101	5.4	141.48	1.11	2.11	1	0	0	0	0	0.76	0.75	1	1	0	0	1	1	0	0
1915	35	1	166.3	68.8	24.8773	120	69	236	70	114	85	5.4	155.25	1.34	1.73	1	0	0	0	0	0.45	0.54	0	0	0	0	0	0	0	0
1916	45	1	170.3	76.8	26.4809	103	58	187	53	127	98	6	104.16	1.66	1.39	2	0	0	0	0	0.61	0.6	0	1	0	0	0	0	0	0
1917	35	1	186.8	82.9	23.7575	125	70	282	76	145	93	5.4	137.2	1.24	2.4	2	0	0	0	0	0.48	0.48	0	0	0	0	0	0	0	0
1918	45	1	169	72.7	25.4543	113	72	275	55	126	99	5.2	124.41	1.43	0.75	3	0	0	0	0	0.58	0.52	0	1	0	0	0	1	0	0
1919	40	1	169.8	85	29.4811	135	82	199	36	184	100	5	142.84	1.47	0.34	3	0	0	0	0	0.46	0.52	0	0	0	0	0	0	0	0
1920	41	1	180.4	99.8	30.666	119	82	189	42	265	90	5.7	130.8	1.2	0.95	3	0	0	0	0	0.64	0.64	1	1	0	0	1	1	0	0
1921	51	1	177.6	94.1	29.8335	116	78	251	47	253	114	5.9	155.49	1.22	2.14	1	0	0	0	0	0.58	0.82	0	0	0	0	0	0	0	0
1922	57	1	172.4	73.2	24.6284	132	94	155	41	112	108	5.8	133.74	1.31	2.74	1	0	0	0	0	0.55	0.71	0	1	0	0	0	1	0	0
1923	37	1	168.9	60.1	21.0676	136	85	188	54	118	99	5.3	126.26	1.41	3.3	1	0	0	0	0	0.46	0.42	0	0	0	0	0	0	0	0
1924	49	1	170	74.3	25.7093	127	78	218	49	203	157	7.1	123.88	1.26	1.97	3	0	0	1	1	0.51	0.81	0	0	0	0	0	1	0	0
1925	38	1	173.5	71.6	23.7856	135	75	256	50	138	102	5.5	158.54	1.5	1.97	2	0	0	0	0	0.53	0.52	0	0	0	0	0	1	0	0
1926	49	1	169.4	66.6	23.2085	119	74	167	62	98	84	5.2	122.98	1.6	2.38	1	0	0	0	0	0.54	0.48	0	1	0	0	0	1	0	0
1927	40	1	174.4	80.5	26.4669	128	76	196	41	128	86	5.7	162.61	1.3	1.61	1	0	0	0	0	0.51	0.58	0	1	0	0	0	1	0	0
1928	61	1	166.9	82.6	29.6529	115	81	183	57	153	85	5.7	94.57	1.29	1.46	2	0	0	0	0	0.64	0.66	0	1	0	0	1	0	1	0
1929	46	2	154.7	49.4	20.6417	100	60	199	66	63	87	4.9	134.51	1.34	3.61	1	0	0	0	0	0.46	0.46	0	0	0	0	0	0	0	0
1930	46	1	179.8	65.4	20.2301	119	73	173	90	69	89	5.3	120.28	1.31	1.52	2	0	0	0	0	0.43	0.42	0	0	0	0	0	0	0	0
1931	54	1	170.1	77.8	26.8888	137	88	250	51	285	120	6.4	143.31	1.51	0.36	3	0	0	0	0	0.54	0.63	0	1	0	0	0	1	0	0
1932	48	1	181.6	77.2	23.4091	114	77	151	56	103	78	5	102.61	1.32	2.38	2	0	0	0	0	0.48	0.52	0	0	0	0	0	1	0	0
1933	42	1	180.5	84.1	25.8132	133	83	253	50	158	95	5.7	153.28	1.13	1.82	1	0	0	0	0	0.63	0.53	0	1	0	0	0	1	0	0
1934	57	1	163.8	66.1	24.6362	137	86	167	50	98	91	5.3	85.99	1.64	1.05	1	1	1	0	0	0.58	0.5	0	1	0	0	1	1	0	0
1935	49	1	181.4	112	34.0364	130	81	127	49	96	142	6.6	96.04	1.43	2.04	3	1	1	1	1	0.5	0.61	0	0	0	0	0	0	0	0
1936	49	1	169.3	71	24.7711	118	82	214	46	421	92	5.6	104.19	1.35	4.41	2	0	0	0	0	0.55	0.5	0	1	0	0	0	1	1	0
1937	57	1	179.8	82.2	25.4268	155	114	209	49	183	98	6.1	191.37	1.51	1.75	1	1	1	0	0	0.5	0.49	0	1	0	0	0	1	0	0
1938	57	1	179.6	78.7	24.3984	140	100	161	51	84	87	6.2	137.44	1.45	1.22	1	1	1	0	0	0.45	0.48	0	1	0	0	0	1	0	0
1939	65	1	164.8	61.8	22.7549	103	70	165	51	75	90	5.5	112.72	1.52	3.6	1	1	1	0	0	0.7	0.72	0	1	0	0	1	1	0	0
1940	63	2	160	75.6	29.5312	110	63	254	55	174	104	5.6	130.03	1.37	2.59	4	0	0	0	0	0.5	0.47	1	0	0	0	1	0	0	0
1941	49	1	162.6	80.6	30.4855	139	90	184	73	233	104	5.8	155.2	1.21	1.81	2	1	1	0	0	0.56	0.67	0	0	1	0	1	1	0	0
1942	46	1	165.5	73.5	26.8344	129	92	168	43	96	97	5.2	123.66	1.38	3.11	1	0	0	0	0	0.56	0.45	0	1	0	0	0	0	0	0
1943	56	1	168.5	83.8	29.5151	145	95	169	50	113	128	6.5	134.67	1.04	2.07	2	0	1	1	1	0.82	0.65	1	1	0	0	1	1	0	0
1944	51	1	179.7	88.4	27.3751	127	74	217	57	128	91	4.8	121.88	1.36	1.06	3	0	0	0	0	0.61	0.56	0	1	0	0	0	1	0	0
1945	44	1	170.2	68.8	23.7503	121	70	174	42	150	94	5.5	120.35	1.29	2.07	3	0	0	0	0	0.44	0.57	0	0	0	0	0	1	0	0
1946	58	1	160.2	70.9	27.6262	166	92	244	57	134	98	5.4	148.96	1.68	2.68	4	0	1	0	0	0.59	0.48	0	0	0	0	0	0	0	0
1947	79	1	158.1	61.9	24.7643	132	82	245	36	281	105	6.2	124.41	1.31	1.29	1	0	0	0	0	0.83	0.91	1	1	0	0	1	1	0	0
1948	40	1	183.9	80.4	23.7735	102	68	248	42	157	89	5	120.5	1.25	2.1	1	0	0	0	0	0.57	0.5	0	0	0	0	0	0	0	0
1949	58	2	154.9	62	25.8398	116	70	159	33	92	134	7.9	129.86	1.12	1.66	4	0	0	0	1	0.47	0.56	0	0	0	0	0	0	0	0
1950	49	2	161.1	62.2	23.9662	112	76	147	41	96	75	5.3	122.44	1.11	2.18	1	0	0	0	0	0.5	0.51	0	1	0	0	0	0	0	0
1951	70	2	160.5	52.2	20.2638	107	71	243	66	129	74	5	113.13	1.56	7.54	1	0	0	0	0	0.45	0.52	1	1	0	0	0	0	0	0
1952	70	2	159.9	52.8	20.6508	104	62	216	66	110	90	5.3	118.41	1.44	7.93	4	0	0	0	0	0.46	0.61	1	1	0	0	0	0	0	0
1953	76	2	141.7	53.6	26.6947	127	75	249	74	64	90	5.9	140.97	1.55	2.54	4	0	0	0	0	0.57	0.47	0	0	1	0	0	1	0	0
1954	68	2	151.5	53.5	23.3093	128	66	259	75	76	101	6.5	120.7	1.17	0.84	1	0	0	0	0	0.54	0.53	0	1	0	0	0	1	0	0
1955	58	1	168.1	80.5	28.4879	125	78	189	54	101	90	5.4	135.21	1.44	3.03	4	0	0	0	0	0.58	0.56	0	1	0	0	1	0	0	0
1956	64	2	164.5	58.7	21.6923	123	74	253	74	159	90	5.2	154.23	1.14	9.36	4	0	0	0	0	0.45	0.55	0	1	0	0	0	1	0	0
1957	65	1	180.2	72.8	22.4193	125	76	146	53	59	83	5.1	149.09	1.18	1.81	4	0	0	0	0	0.57	0.58	0	1	0	0	0	1	0	0
1958	64	2	147.4	54.4	25.0382	122	68	230	48	77	102	5.9	134.75	1.03	6.22	4	0	0	0	0	0.55	0.67	1	1	0	0	0	0	1	0
1959	58	2	151.2	49.6	21.6959	109	64	213	59	87	83	5.3	135.15	1.32	2.69	4	0	0	0	0	0.48	0.67	0	1	1	0	0	1	0	0
1960	56	1	156.8	58.4	23.7531	121	81	184	50	107	82	5.5	130.42	1.31	1.17	4	0	0	0	0	0.54	0.6	0	1	0	0	0	1	0	0
1961	70	2	160.2	52	20.2618	121	75	198	93	48	94	5.3	126.16	1.52	1.55	4	0	0	0	0	0.48	0.59	0	0	0	0	0	1	0	0
1962	62	1	164.1	58.1	21.5754	129	76	217	62	139	94	5.7	140.17	1.25	1.22	2	0	0	0	0	0.74	0.6	0	1	0	0	0	1	0	0
1963	74	1	167.4	63.7	22.7315	130	70	132	72	67	94	5.9	163.17	1.27	3.89	4	0	0	0	0	0.72	0.69	0	0	0	0	0	1	0	0
1964	56	2	162.5	54.6	20.6769	114	65	202	55	128	84	5.2	131.67	1.07	1.09	4	0	0	0	0	0.48	0.43	0	0	0	0	0	1	0	0
1965	61	1	183.7	81.6	24.1809	120	83	187	66	139	102	5.7	144.81	1.54	1.51	2	1	1	0	0	0.7	0.65	0	1	0	0	1	1	0	0
1966	56	1	173.1	70.7	23.5953	140	76	179	31	249	93	5.3	121.87	1.52	5.08	4	0	0	0	0	0.55	0.53	0	1	0	0	0	0	0	0
1967	62	2	155.6	69	28.499	140	70	161	73	69	91	5.2	120.61	1.28	8.42	4	0	0	0	0	0.55	0.53	0	1	0	0	0	0	0	0
1968	62	1	170.3	76.3	26.3084	110	70	132	55	180	114	7	99.23	1.16	3.85	1	1	1	1	1	0.67	0.58	1	1	1	0	1	1	1	0
1969	62	1	169.8	77	26.7064	110	71	135	48	208	116	7	81.07	1.18	2.79	1	0	0	0	1	0.66	0.65	1	1	1	0	1	1	1	0
1970	47	1	169.4	93.1	32.4431	155	95	155	34	125	114	6.2	155.83	1.25	3.3	2	0	1	0	0	0.5	0.65	0	0	0	0	0	0	0	0
1971	44	1	169.9	79.2	27.4371	106	60	199	52	101	97	5.4	133.17	1.45	1.84	3	0	0	0	0	0.47	0.5	0	0	0	0	0	0	0	0
1972	44	1	165.8	86.2	31.3573	134	79	195	69	139	98	5.1	119.04	1.28	4.35	2	0	0	0	0	0.48	0.62	0	1	0	0	0	1	0	0
1973	34	2	167.8	60.9	21.6288	110	65	191	75	76	86	5.6	145.13	1.12	3.52	1	0	0	0	0	0.45	0.43	0	0	0	0	0	0	0	0
1974	57	2	162.5	56.6	21.4343	136	80	207	78	69	92	5.4	116.53	1.25	4.31	4	0	0	0	0	0.71	0.59	0	1	0	0	0	0	0	0
1975	48	1	171.2	77.8	26.5443	128	78	191	45	94	95	6.3	142.28	1.57	0.75	4	0	0	0	0	0.49	0.53	0	0	0	0	0	0	0	0
1976	61	2	156.7	47.9	19.5073	132	81	259	69	73	95	5.4	94.89	1.19	8.4	4	1	1	0	0	0.53	0.49	0	1	0	0	0	0	0	0
1977	66	2	153.6	61.3	25.9823	138	89	257	45	112	100	4.9	119.34	1.41	3.47	1	0	0	0	0	0.54	0.48	0	1	0	0	0	1	0	0
1978	54	1	167.1	92.7	33.1991	106	70	145	34	193	111	6.6	92.7	1.2	1.81	1	0	0	0	1	0.82	0.89	1	1	0	0	1	1	0	0
1979	40	2	171.1	55.8	19.0605	135	71	164	108	58	79	5	129.55	1.31	1.17	3	0	0	0	0	0.44	0.42	0	0	0	0	0	0	0	0
1980	39	1	176.9	79.7	25.4685	88	72	217	60	121	85	5.2	116.46	1.3	3.48	1	0	0	0	0	0.43	0.4	0	0	0	0	0	0	0	0
1981	54	1	169.1	79	27.6274	126	78	118	49	108	120	6.1	130.3	1.68	2.83	2	1	1	1	1	0.49	0.61	0	0	0	0	0	1	0	0
1982	58	1	171.3	80.5	27.4335	121	70	210	36	176	111	6.3	143.96	1.31	2.8	3	0	0	0	0	0.5	0.87	1	1	0	0	1	1	0	0
1983	57	1	175.6	71.8	23.285	132	88	264	47	196	211	9.9	123.39	1.19	5.56	2	0	0	0	1	0.69	0.9	1	1	1	0	1	1	1	0
1984	55	2	165.7	63	22.9454	94	63	205	59	103	92	5.5	110.11	1.07	3.48	1	0	0	0	0	0.56	0.49	0	1	0	0	0	0	0	0
1985	64	1	168.8	77.5	27.1992	110	68	181	51	147	164	9.1	164.99	1.35	1.12	2	0	0	0	1	0.62	0.59	0	1	0	0	1	1	0	0
1986	42	1	178.2	71.7	22.579	110	66	180	57	150	82	5.3	158.92	1.54	1.07	3	0	0	1	1	0.58	0.54	0	1	1	0	0	1	0	0
1987	46	2	155.4	52.4	21.6985	105	67	224	120	94	92	4.9	175.93	1.25	3.3	3	0	0	0	0	0.48	0.5	0	0	0	0	0	1	0	0
1988	56	1	165.2	56.9	20.8493	110	61	189	67	61	88	5.3	97.71	1.53	1.6	2	0	0	0	0	0.67	0.63	1	1	0	1	0	1	0	0
1989	56	1	165.3	56	20.4947	131	77	194	79	63	93	5.4	126.47	1.54	1.57	2	0	0	0	0	0.79	0.68	1	1	0	0	1	1	0	0
1990	60	2	165	58.3	21.4141	110	70	183	71	79	95	5.6	124.94	1	6.07	1	0	0	0	0	0.66	0.58	0	1	0	0	0	0	0	0
1991	60	2	165.3	58	21.2267	119	77	192	82	59	91	6	111.36	1.19	8.02	1	0	0	0	0	0.53	0.52	0	1	0	0	0	0	0	0
1992	44	1	175.2	79.1	25.7696	148	85	345	45	364	97	5.4	152.13	1.19	6.2	3	0	1	0	0	0.55	0.44	0	1	0	0	0	0	0	0
1993	44	2	169.6	55.9	19.4339	106	62	156	78	49	89	4.9	138.28	1.13	1.41	1	0	0	0	0	0.57	0.46	0	0	0	0	0	1	1	0
1994	47	1	172.5	69.1	23.222	130	77	218	50	102	96	5.3	142.1	1.17	0.41	2	0	0	0	0	0.64	0.66	0	1	0	0	0	1	0	0
1995	52	1	171.8	79.8	27.0369	130	80	216	42	140	154	7.4	130.78	1.34	2.55	2	0	0	0	1	0.6	0.6	0	0	0	0	0	1	0	0
1996	60	2	157.5	63.2	25.4775	113	67	179	48	125	90	5.6	127.72	1.28	3.89	1	0	0	0	0	0.58	0.5	0	0	0	0	0	0	0	0
1997	37	1	173.5	71.6	23.7856	105	56	186	61	101	89	5.2	116.01	1.54	1.97	2	0	0	0	0	0.51	0.48	0	0	0	0	0	0	0	0
1998	34	1	187.2	86.9	24.7975	126	69	146	53	73	85	5	100.7	1.33	2.04	1	0	0	0	0	0.5	0.46	0	0	0	0	0	0	0	0
[truncated: 933 more rows]
